# Supplementary material for: Plant Microbiome and Its Link to Plant Health: Host Species, Organs and Pseudomonas syringae pv. actinidiae Infection Shaping Bacterial Phyllosphere Communities of Kiwifruit Plants
Source: Front Plant Sci. 2018 Nov 7;9:1563. doi: 10.3389/fpls.2018.01563 (PMC6234494; doi:10.3389/fpls.2018.01563)
Supplement: Supplementary file 2 [file Data_Sheet_1.xlsx]

## Sheet: S1
Table S1. The bacterial taxonomic table with bacterial relative abundance data.
OTU	family	genus	Ac_DL	Ac_HL	Ad_DL	Ad_HL	Ac-HF	Ac_DF	Ad_HF	Ad_DF
Otu00001	Pseudomonadaceae	Pseudomonas	15.5969	2.54139	90.0958	33.1397	7.26111	71.1008	10.6593	21.7833
Otu00002	Enterobacteriaceae	unclassified	27.8246	3.63055	0.0290444	2.75922	2.96253	1.58292	36.6976	11.0659
Otu00003	Sphingomonadaceae	Sphingomonas	8.19053	2.99158	0.363055	4.29858	2.39617	0.813244	12.9974	14.3044
Otu00004	Enterobacteriaceae	unclassified	0.304967	26.779	0.0290444	1.29248	3.32559	4.08074	0.0290444	0.363055
Otu00005	Oxalobacteraceae	Massilia	5.11182	1.21987	0.813244	6.94162	6.47691	1.307	9.20709	8.40836
Otu00006	Sphingomonadaceae	unclassified	6.50595	0.479233	0.203311	7.20302	4.48737	2.27999	3.1368	2.32356
Otu00007	Oxalobacteraceae	Duganella	0	0	3.34011	0.0290444	0.0145222	0	0.0580889	0.2614
Otu00008	Moraxellaceae	Acinetobacter	7.49347	0.0290444	0.101656	5.06825	3.34011	0.377578	2.19286	2.3526
Otu00009	Bacillaceae	Bacillus	2.8754	0.116178	0.0290444	4.45832	7.42085	0.3921	1.88789	2.36712
Otu00010	Oxalobacteraceae	unclassified	0.0145222	0	1.71362	0.0435667	0.0145222	0.0145222	0.159744	0.217833
Otu00011	Enterobacteriaceae	unclassified	1.49579	0.0435667	0	10.6884	3.22393	0.0871333	0.2614	0.159744
Otu00012	Propionibacteriaceae	Propionibacterium	0.6535	2.10572	0.0145222	0.697067	3.45629	0.290444	1.00203	2.32356
Otu00013	Micrococcaceae	Arthrobacter	0.159744	0.711589	0.0145222	0.290444	6.94162	0.7842	0.609933	0.987511
Otu00014	Streptococcaceae	Streptococcus	0.290444	4.89399	0	0.348533	0.6535	0.0290444	0.232356	0.3921
Otu00015	Clostridiales_Incertae_Sedis_XI	Finegoldia	0.116178	4.98112	0	0.116178	0.406622	0.0290444	0.116178	0.188789
Otu00016	Flavobacteriaceae	Epilithonimonas	0	0.0580889	0.972989	0.0726111	0.0435667	0	0	0.0145222
Otu00017	Caulobacteraceae	Brevundimonas	1.52483	1.33604	0.0435667	1.45222	0.595411	0.217833	0.842289	0.726111
Otu00018	Moraxellaceae	Acinetobacter	1.58292	0.101656	0.0290444	1.14726	1.0456	0.0871333	0.972989	0.697067
Otu00019	Methylobacteriaceae	Methylobacterium	0.726111	0.2614	0	0.319489	0.0871333	0.0290444	2.16381	0.900378
Otu00020	Caulobacteraceae	Phenylobacterium	0.0435667	0.275922	0	0.0290444	3.42724	3.19489	0.0290444	0.116178
Otu00021	Ruminococcaceae	Faecalibacterium	0	3.04967	0	0	0.0145222	0.0145222	0	0.0726111
Otu00022	Comamonadaceae	Delftia	0.740633	0.0580889	0	0.827766	0.827766	0.116178	1.10369	1.27796
Otu00023	Lachnospiraceae	Roseburia	0	2.81731	0	0.0145222	0	0	0	0
Otu00024	Staphylococcaceae	Staphylococcus	0.537322	0.929422	0	0.624455	1.10369	0.217833	0.159744	0.6535
Otu00025	Bradyrhizobiaceae	unclassified	0.0290444	0.0435667	0	0.0145222	3.63055	1.97502	0.0290444	0
Otu00026	Clostridiales_Incertae_Sedis_XI	Peptoniphilus	0.232356	2.04763	0	0.0435667	0.217833	0.0435667	0.0580889	0.232356
Otu00027	Clostridiales_Incertae_Sedis_XI	Anaerococcus	0.479233	1.08917	0.0145222	0.508278	1.03108	0.1307	0.159744	0.174267
Otu00028	Chitinophagaceae	Sediminibacterium	0	0	0	0	3.04967	2.0912	0.0145222	0.0145222
Otu00029	Leuconostocaceae	Weissella	0.0145222	0.0290444	0	0	0.0290444	0	0.0145222	4.29858
Otu00030	Corynebacteriaceae	Corynebacterium	0.1307	1.39413	0	0.101656	0.334011	0.0145222	0.232356	0.188789
Otu00031	Sphingobacteriaceae	Pedobacter	0.2614	0.159744	0.0726111	1.48127	0.421144	0.145222	0.0435667	0.2614
Otu00032	Corynebacteriaceae	Corynebacterium	0.145222	0.450189	0	0.1307	0.697067	0.0145222	0.5228	0.537322
Otu00033	Microbacteriaceae	unclassified	0.508278	0.2614	0.0145222	0.493755	0.551844	0.0435667	0.377578	0.334011
Otu00034	Burkholderiales_incertae_sedis	Aquabacterium	0	0.0145222	0	0.0726111	2.03311	0.450189	0.0435667	0.0435667
Otu00035	Cytophagaceae	Hymenobacter	0.159744	0.232356	0	0.159744	0.0145222	0.0145222	0.943944	0.856811
Otu00037	Chitinophagaceae	unclassified	0	0	0	0	1.33604	1.40866	0	0.0145222
Otu00038	Rhodobacteraceae	unclassified	0.217833	0.174267	0	0.363055	1.00203	0.609933	0.0435667	0.0580889
Otu00039	Moraxellaceae	Acinetobacter	0.174267	0.0435667	0.0580889	0.290444	0.0435667	0	0.682544	0.275922
Otu00040	Corynebacteriaceae	Corynebacterium	0.0145222	0.682544	0	0.145222	0.479233	0.0145222	0.116178	0.0726111
Otu00041	Nocardioidaceae	Nocardioides	0.116178	0.726111	0	0.159744	0.188789	0	0.0145222	0.232356
Otu00042	unclassified	unclassified	0	0	0	0	1.72814	0.7842	0	0
Otu00043	Oxalobacteraceae	unclassified	0	0	0.304967	0	0	0	0	0.0145222
Otu00044	Rhizobiaceae	Rhizobium	0.406622	0.159744	0	0.363055	0.116178	0.101656	0.290444	0.377578
Otu00045	Pseudomonadaceae	unclassified	0.0145222	0	0.232356	0	0	0	0	0
Otu00046	unclassified	unclassified	2.0912	0.0290444	0	0.0726111	0	0	0	0
Otu00047	Xanthomonadaceae	Stenotrophomonas	0.290444	0.159744	0	0.813244	0.0580889	0.0290444	0.203311	0.174267
Otu00048	Bacillales_Incertae_Sedis_XI	Gemella	0.0580889	0.972989	0	0.0290444	0.116178	0	0.0145222	0.0290444
Otu00049	Ruminococcaceae	Ruminococcus	0	0.958466	0	0.0145222	0.0145222	0	0	0.0435667
Otu00050	Sphingomonadaceae	Sphingomonas	0.0726111	0.232356	0	0.0726111	0.0435667	0.0871333	0.464711	0.246878
Otu00051	Ruminococcaceae	unclassified	0	1.03108	0	0	0	0.0145222	0.0145222	0
Otu00052	Enterobacteriaceae	Escherichia/Shigella	0.1307	0.0871333	0	0.464711	0.798722	0.0580889	0.0580889	0.0580889
Otu00053	Carnobacteriaceae	Dolosigranulum	0.0726111	0.406622	0	0.0435667	0.217833	0	0.116178	0.159744
Otu00054	Flavobacteriaceae	Chryseobacterium	0.0871333	0.159744	0.0290444	0.537322	0.0580889	0	0.0871333	0.116178
Otu00055	Ruminococcaceae	unclassified	1.65553	0	0	0.0580889	0	0	0	0.0145222
Otu00056	Pseudomonadaceae	unclassified	0.0290444	0.0145222	0.188789	0.0290444	0	0.0290444	0.0435667	0.174267
Otu00057	Pseudomonadaceae	unclassified	0.0145222	0	0.188789	0.0145222	0	0	0.0145222	0.0435667
Otu00058	Bacillaceae	Bacillus	0.101656	0.0435667	0	0.493755	0.566367	0.145222	0.0290444	0.188789
Otu00059	unclassified	unclassified	0.116178	0	0.0290444	0.0145222	0.116178	0	0.493755	0.188789
Otu00060	Ruminococcaceae	Subdoligranulum	1.01656	0.1307	0	0.0290444	0.0726111	0	0.0145222	0.0145222
Otu00061	Comamonadaceae	unclassified	0.159744	0.1307	0	0.101656	0.174267	0.0726111	0.217833	0.3921
Otu00062	Carnobacteriaceae	Granulicatella	0.0145222	0.668022	0	0	0.0145222	0	0	0.0871333
Otu00063	Clostridiales_Incertae_Sedis_XI	Anaerococcus	0.116178	0.3921	0	0.363055	0.275922	0.0290444	0.0290444	0.0145222
Otu00064	Bacillaceae	unclassified	0.0290444	0.5228	0	0.0290444	0.232356	0.145222	0.0580889	0.0290444
Otu00065	Peptostreptococcaceae	Clostridium_XI	0.0871333	0.566367	0	0.0435667	0.203311	0.0145222	0	0.0871333
Otu00066	Planococcaceae	Lysinibacillus	0.2614	0	0.0145222	0.479233	0.348533	0.0435667	0.1307	0.0871333
Otu00067	Brevibacteriaceae	Brevibacterium	0.0145222	0.0145222	0	0.0726111	0.6535	0	0.1307	0.435667
Otu00068	Bifidobacteriaceae	Bifidobacterium	0.159744	0.290444	0	0.0145222	0.1307	0	0.0435667	0.159744
Otu00069	Lachnospiraceae	Blautia	0.0290444	0.609933	0	0.0145222	0.0290444	0	0.0145222	0.0145222
Otu00070	unclassified	unclassified	0	0	0	0	0.0580889	0.0145222	0.0726111	1.37961
Otu00071	Pasteurellaceae	Haemophilus	0.0435667	0.479233	0	0	0.232356	0	0.0145222	0.116178
Otu00072	Flavobacteriaceae	Flavobacterium	0.246878	0.290444	0.0435667	0.174267	0.0726111	0.116178	0.0290444	0.0435667
Otu00073	Clostridiales_Incertae_Sedis_XI	Anaerococcus	0.0145222	0.537322	0	0.116178	0	0	0	0.0145222
Otu00074	unclassified	unclassified	0.0580889	0.174267	0	0.0435667	0.406622	0.101656	0.0290444	0.116178
Otu00075	Flavobacteriaceae	Flavobacterium	0.0145222	0	0.1307	0.0290444	0.0290444	0.0726111	0.0145222	0
Otu00076	Pasteurellaceae	Haemophilus	0	0.668022	0.0145222	0	0.0290444	0	0	0.0435667
Otu00077	Enterobacteriaceae	unclassified	0.0726111	0	0	0.0726111	0.0145222	0.0145222	0.421144	0.2614
Otu00078	Dermabacteraceae	Brachybacterium	0.0580889	0.101656	0	0.0871333	0.290444	0	0.174267	0.232356
Otu00079	Corynebacteriaceae	Corynebacterium	0	0.0290444	0	0.0435667	0.203311	0	0.203311	0.217833
Otu00080	unclassified	unclassified	0	0.0145222	0	0	0.464711	0.0726111	0.0145222	0.421144
Otu00081	unclassified	unclassified	0.0290444	0	0.0726111	0.0290444	0	0	0	0.0435667
Otu00082	Lachnospiraceae	unclassified	0.159744	0.304967	0	0.0435667	0.0580889	0	0	0
Otu00083	Enterobacteriaceae	unclassified	0.493755	0.0435667	0	0.116178	0	0.0145222	0.1307	0
Otu00084	Lactobacillaceae	Lactobacillus	0.203311	0.159744	0	0.406622	0.0290444	0.0145222	0	0.1307
Otu00085	Clostridiaceae	Clostridium_sensu_stricto	0	0.508278	0	0	0.0871333	0.0290444	0	0.0871333
Otu00086	unclassified	unclassified	0	0	0.116178	0	0	0	0	0
Otu00087	Pseudomonadaceae	unclassified	0.3921	0.0145222	0.0145222	0.145222	0.0145222	0	0.0435667	0.116178
Otu00088	Sphingobacteriaceae	Sphingobacterium	0.0871333	0	0.0145222	0.6535	0	0	0	0.0290444
Otu00089	Lachnospiraceae	Dorea	0.0145222	0.421144	0	0.0145222	0.0435667	0	0	0
Otu00090	Pseudomonadaceae	unclassified	0	0	0	0.0145222	0.0871333	0.363055	0.0726111	0.566367
Otu00091	Acetobacteraceae	Roseomonas	0.203311	0.0290444	0	0.0145222	0	0	0.435667	0.0580889
Otu00092	unclassified	unclassified	0	0.377578	0	0	0.0726111	0	0	0
Otu00093	Enterobacteriaceae	unclassified	0.0290444	0.101656	0	0	0.0726111	0	0.246878	0.0871333
Otu00094	Methylobacteriaceae	Methylobacterium	0.0871333	0.116178	0	0.101656	0.116178	0	0.0435667	0.174267
Otu00095	Coriobacteriaceae	Olsenella	0.798722	0.0145222	0	0.0145222	0	0	0	0
Otu00096	Lactobacillaceae	Lactobacillus	0	0	0	0	0.740633	0.0290444	0.0145222	0
Otu00097	Micrococcaceae	Rothia	0.0145222	0.246878	0	0.0290444	0.246878	0.0145222	0.0290444	0.0580889
Otu00098	unclassified	unclassified	0.0580889	0	0.0871333	0.0435667	0.0145222	0.0290444	0.0580889	0.0435667
Otu00099	Aurantimonadaceae	Aureimonas	0.0435667	0.116178	0	0.0726111	0	0	0.203311	0.0871333
Otu00100	Lachnospiraceae	Coprococcus	0	0.348533	0	0	0	0	0	0
Otu00101	unclassified	unclassified	0.0580889	0	0	0.2614	0.101656	0	0.0580889	0.1307
Otu00102	Hyphomicrobiaceae	Devosia	0	0.232356	0	0.0726111	0.275922	0.0435667	0.0145222	0.0871333
Otu00103	Planococcaceae	unclassified	0	0.0435667	0	0	0.421144	0.159744	0.0290444	0.0145222
Otu00104	Oxalobacteraceae	unclassified	0.0145222	0.0290444	0	0.0871333	0.0435667	0	0.145222	0.217833
Otu00105	Fusobacteriaceae	Fusobacterium	0.0290444	0.334011	0	0.0145222	0.0435667	0	0.0145222	0
Otu00106	Streptococcaceae	Streptococcus	0.0871333	0.116178	0	0.0726111	0.275922	0.0145222	0.0290444	0.116178
Otu00107	unclassified	unclassified	0.0145222	0	0.116178	0.0145222	0	0.0145222	0.0145222	0.174267
Otu00108	unclassified	unclassified	0	0.0290444	0	0	0.624455	0.0145222	0	0
Otu00109	Intrasporangiaceae	unclassified	0.0145222	0.217833	0	0.0726111	0.0580889	0	0.0580889	0.116178
Otu00110	Porphyromonadaceae	Porphyromonas	0	0.3921	0	0	0.0145222	0	0	0
Otu00111	Bacteroidaceae	Bacteroides	0	0.377578	0	0	0.0145222	0	0	0
Otu00112	Coriobacteriaceae	unclassified	0.697067	0.0290444	0	0.0580889	0	0	0	0
Otu00113	Burkholderiaceae	Limnobacter	0	0.0145222	0	0	0.377578	0.0580889	0.0145222	0.0290444
Otu00114	Porphyromonadaceae	Dysgonomonas	0.0871333	0.0145222	0	0.580889	0	0	0	0
Otu00115	Geodermatophilaceae	Blastococcus	0.0145222	0.2614	0	0.0726111	0	0.0145222	0	0.0580889
Otu00116	unclassified	unclassified	0	0	0.0435667	0.0290444	0	0.0145222	0.0435667	0.145222
Otu00117	Clostridiales_Incertae_Sedis_XI	Peptoniphilus	0	0.3921	0	0	0	0	0.0145222	0
Otu00118	Enterobacteriaceae	unclassified	0	0	0	0	0	0	0.304967	0
Otu00119	Prevotellaceae	Alloprevotella	0	0.363055	0	0	0	0	0	0
Otu00120	Planococcaceae	Planomicrobium	0	0.101656	0	0	0.304967	0.0871333	0	0
Otu00121	Acidimicrobiaceae	Ilumatobacter	0.0290444	0.275922	0	0	0	0.0145222	0	0
Otu00122	unclassified	unclassified	0	0	0	0.0726111	0	0	0.0871333	0.363055
Otu00123	Prevotellaceae	unclassified	0	0.2614	0	0	0	0	0	0
Otu00124	unclassified	unclassified	0.0145222	0.0871333	0	0.232356	0.0726111	0	0.0145222	0.0435667
Otu00125	unclassified	unclassified	0.0290444	0.0580889	0.0435667	0.0871333	0.0290444	0.0145222	0.101656	0.116178
Otu00126	Sphingobacteriaceae	Arcticibacter	0.0435667	0	0	0.508278	0.0145222	0	0	0
Otu00127	Ruminococcaceae	unclassified	0	0.290444	0	0	0	0	0	0
Otu00128	unclassified	unclassified	0.101656	0.174267	0	0	0	0	0	0
Otu00129	Bifidobacteriaceae	Bifidobacterium	0.0145222	0.188789	0	0	0.0145222	0	0	0.0290444
Otu00130	Flavobacteriaceae	Capnocytophaga	0	0.334011	0	0	0	0	0	0
Otu00131	Cytophagaceae	Dyadobacter	0.0435667	0.0145222	0	0.159744	0.0290444	0	0.0726111	0.0871333
Otu00132	Sphingobacteriaceae	unclassified	0	0.0145222	0	0	0	0.0290444	0.232356	0.0871333
Otu00133	Lachnospiraceae	unclassified	0.0435667	0.246878	0	0	0.0290444	0	0	0.0145222
Otu00134	unclassified	unclassified	0.0145222	0.0145222	0	0	0	0	0.1307	0.0290444
Otu00135	Rhodospirillaceae	Skermanella	0	0.159744	0	0.0145222	0.0726111	0.0145222	0	0.0435667
Otu00136	Pseudonocardiaceae	Pseudonocardia	0	0.0145222	0	0	0.203311	0	0	0
Otu00137	unclassified	unclassified	0.0290444	0.0145222	0	0.0580889	0.0290444	0	0.0435667	0.232356
Otu00138	Gaiellaceae	Gaiella	0.0290444	0.188789	0	0.0145222	0	0	0	0.0435667
Otu00139	unclassified	unclassified	0	0	0	0	0.275922	0	0.0290444	0.0290444
Otu00140	Flavobacteriaceae	unclassified	0	0.290444	0	0	0	0	0	0
Otu00141	Burkholderiales_incertae_sedis	unclassified	0.0145222	0.0580889	0	0.0145222	0.145222	0	0.0145222	0.0580889
Otu00142	unclassified	unclassified	0.0290444	0.0871333	0	0.0435667	0.0580889	0	0.0145222	0.0580889
Otu00143	Propionibacteriaceae	Propionibacterium	0	0.101656	0	0.0290444	0.0290444	0.0145222	0.0145222	0.101656
Otu00144	unclassified	unclassified	0	0.232356	0	0	0.0726111	0	0	0.0290444
Otu00145	Micromonosporaceae	unclassified	0	0.0871333	0	0	0.174267	0.0435667	0	0.0290444
Otu00146	Acetobacteraceae	Roseomonas	0	0.0726111	0	0.0580889	0.0145222	0.0435667	0	0.0726111
Otu00147	unclassified	unclassified	0	0.203311	0	0	0.0871333	0	0.0145222	0.0290444
Otu00148	Acetobacteraceae	unclassified	0.0145222	0	0	0.0290444	0.0290444	0	0.145222	0.0726111
Otu00149	Microbacteriaceae	unclassified	0.0290444	0.0726111	0	0	0.174267	0.0435667	0	0.0726111
Otu00150	unclassified	unclassified	0.0145222	0	0.0290444	0	0.0145222	0	0.0145222	0.0580889
Otu00151	Chitinophagaceae	unclassified	0	0.1307	0	0.0726111	0	0	0	0.0290444
Otu00152	Clostridiales_Incertae_Sedis_XI	Anaerococcus	0	0.232356	0	0	0.0145222	0.0145222	0.0145222	0
Otu00153	Mycobacteriaceae	Mycobacterium	0	0.116178	0	0.0145222	0.217833	0.0145222	0.0145222	0.0435667
Otu00154	Pseudomonadaceae	unclassified	0	0	0.0290444	0	0	0.0145222	0	0.0290444
Otu00155	Streptosporangiaceae	Microbispora	0	0	0	0	0.334011	0.0145222	0.0145222	0
Otu00156	Oxalobacteraceae	unclassified	0.0145222	0.0435667	0	0.0871333	0.0580889	0.159744	0	0.0580889
Otu00157	Enterobacteriaceae	unclassified	0.0290444	0	0	0.348533	0.0145222	0	0	0
Otu00158	Enterobacteriaceae	unclassified	0	0	0	0	0.0290444	0	0.145222	0.1307
Otu00159	Corynebacteriaceae	Corynebacterium	0	0.116178	0	0	0.101656	0	0	0.0290444
Otu00160	unclassified	unclassified	0.0145222	0.159744	0	0.0145222	0	0.0290444	0.0145222	0.0290444
Otu00161	Oxalobacteraceae	unclassified	0.0145222	0.0145222	0	0.0290444	0	0	0.101656	0.203311
Otu00162	Enterobacteriaceae	Photorhabdus	0.101656	0.0145222	0	0.145222	0.0290444	0.0145222	0	0.0726111
Otu00163	Streptomycetaceae	unclassified	0	0.0580889	0	0.0290444	0.188789	0.0435667	0	0
Otu00164	Campylobacteraceae	Campylobacter	0	0.203311	0	0	0	0	0	0
Otu00165	Micrococcaceae	Arthrobacter	0	0	0	0	0.217833	0.0145222	0	0
Otu00166	unclassified	unclassified	0	0.0871333	0	0	0	0	0	0
Otu00167	Sphingobacteriaceae	Mucilaginibacter	0	0.0145222	0	0.0580889	0.0726111	0	0.0435667	0.0726111
Otu00168	Alcaligenaceae	unclassified	0.0435667	0	0	0.0290444	0.0871333	0	0.0726111	0.0726111
Otu00169	unclassified	unclassified	0	0.0435667	0	0	0.2614	0.0145222	0	0
Otu00170	Chitinophagaceae	Flavisolibacter	0.0580889	0.0580889	0	0.0580889	0	0	0.0145222	0.0145222
Otu00171	Enterobacteriaceae	unclassified	0.0726111	0	0	0.1307	0.0726111	0	0	0
Otu00172	Prevotellaceae	Prevotella	0	0.116178	0	0	0	0	0	0.0145222
Otu00173	unclassified	unclassified	0.0580889	0.1307	0	0.0145222	0.0145222	0	0	0
Otu00174	unclassified	unclassified	0	0.0145222	0	0	0.116178	0.0290444	0	0
Otu00175	Erysipelotrichaceae	unclassified	0	0.232356	0	0	0	0	0	0
Otu00176	unclassified	unclassified	0	0.203311	0	0.0145222	0	0	0	0
Otu00177	Rhodocyclaceae	Methyloversatilis	0	0	0	0	0.2614	0.0435667	0	0
Otu00178	Nocardioidaceae	Aeromicrobium	0	0.0145222	0	0.0290444	0.1307	0	0.0145222	0.0290444
Otu00179	Flavobacteriaceae	Capnocytophaga	0	0.145222	0	0	0	0	0	0
Otu00180	Moraxellaceae	Moraxella	0.0290444	0.0435667	0	0.0145222	0.0290444	0	0.0435667	0.0435667
Otu00181	Enterobacteriaceae	unclassified	0.1307	0.0290444	0	0	0	0.0145222	0.0435667	0
Otu00182	Xanthomonadaceae	Lysobacter	0	0.145222	0	0.0290444	0.0580889	0.0145222	0.0435667	0.0145222
Otu00183	Microbacteriaceae	Agromyces	0.0290444	0.0871333	0	0	0.159744	0	0	0
Otu00184	unclassified	unclassified	0	0	0.0145222	0	0	0	0.0290444	0.0435667
Otu00185	unclassified	unclassified	0	0	0	0.0145222	0.0580889	0.0580889	0.0580889	0.145222
Otu00186	Oxalobacteraceae	unclassified	0	0	0.0145222	0	0	0	0	0.0290444
Otu00187	Streptococcaceae	Streptococcus	0.0290444	0.116178	0	0	0	0.0145222	0	0
Otu00188	unclassified	unclassified	0	0	0	0	0.0580889	0.1307	0.0290444	0.0726111
Otu00189	unclassified	unclassified	0	0.232356	0	0	0.0435667	0	0	0
Otu00190	Carnobacteriaceae	Granulicatella	0	0.0580889	0	0.0145222	0.0580889	0	0	0
Otu00191	Campylobacteraceae	Campylobacter	0	0.188789	0	0	0	0	0	0
Otu00192	unclassified	unclassified	0	0	0	0	0.0871333	0	0.0580889	0.188789
Otu00193	Nocardioidaceae	Kribbella	0	0	0	0	0.246878	0.0145222	0	0
Otu00194	unclassified	unclassified	0	0.0145222	0	0	0.2614	0	0	0
Otu00195	unclassified	unclassified	0	0	0	0	0	0	0.203311	0
Otu00196	unclassified	unclassified	0	0	0.0145222	0	0	0.0145222	0	0
Otu00197	unclassified	unclassified	0	0.0726111	0	0	0	0	0	0.0580889
Otu00198	Burkholderiales_incertae_sedis	Tepidimonas	0.0145222	0.0145222	0	0	0.0871333	0	0.0290444	0.0145222
Otu00199	Pseudomonadaceae	Pseudomonas	0.0290444	0	0.0290444	0.0290444	0	0.0726111	0	0
Otu00200	Porphyromonadaceae	Barnesiella	0	0.116178	0	0	0	0	0	0
Otu00201	Campylobacteraceae	Campylobacter	0	0.174267	0	0	0.0145222	0	0	0
Otu00202	Prevotellaceae	Prevotella	0	0.0726111	0	0	0	0	0	0
Otu00203	unclassified	unclassified	0	0.0145222	0	0	0.159744	0	0	0
Otu00204	Brucellaceae	unclassified	0.0871333	0	0	0.0435667	0.0145222	0	0.0290444	0.0145222
Otu00205	Enterobacteriaceae	unclassified	0.0145222	0.0290444	0	0	0	0	0.0871333	0.0145222
Otu00206	Pseudomonadaceae	Pseudomonas	0.0145222	0	0	0.0580889	0	0.0580889	0	0.0145222
Otu00207	unclassified	unclassified	0	0.0580889	0	0	0	0	0	0
Otu00208	Micrococcaceae	unclassified	0	0	0	0	0.174267	0	0	0.0580889
Otu00209	unclassified	unclassified	0	0.0290444	0	0.0145222	0.0726111	0.0435667	0	0.0145222
Otu00210	unclassified	unclassified	0	0.0580889	0	0.0290444	0	0	0	0.101656
Otu00211	Lachnospiraceae	unclassified	0.0145222	0.174267	0	0	0	0	0	0.0145222
Otu00212	Enterobacteriaceae	unclassified	0	0	0	0	0.0145222	0	0.0580889	0.0580889
Otu00213	Rhodobacteraceae	Rubellimicrobium	0	0.0435667	0	0.0871333	0.0145222	0	0.0145222	0.0145222
Otu00214	Enterobacteriaceae	unclassified	0.0290444	0	0	0	0	0	0.0435667	0.0290444
Otu00215	Ruminococcaceae	Clostridium_IV	0	0.174267	0	0	0	0	0	0
Otu00216	Paenibacillaceae	Brevibacillus	0	0.0145222	0	0.0290444	0.174267	0	0	0
Otu00217	unclassified	unclassified	0.0580889	0.116178	0	0.0145222	0	0	0	0
Otu00218	Oxalobacteraceae	unclassified	0	0	0.0145222	0.0145222	0	0	0.0290444	0.0580889
Otu00219	Flavobacteriaceae	Capnocytophaga	0	0.174267	0	0	0	0	0	0.0145222
Otu00220	unclassified	unclassified	0	0	0	0	0.0145222	0	0.0290444	0.217833
Otu00221	unclassified	unclassified	0	0	0	0	0.0145222	0	0	0.2614
Otu00222	unclassified	unclassified	0	0	0	0.0435667	0.145222	0	0	0.0290444
Otu00223	Enterobacteriaceae	unclassified	0	0.0145222	0	0	0.0145222	0	0.0726111	0.0290444
Otu00224	Lachnospiraceae	Coprococcus	0	0.101656	0	0	0	0	0	0
Otu00225	Moraxellaceae	Acinetobacter	0.0435667	0	0	0.0580889	0.0290444	0	0.0435667	0.0726111
Otu00226	unclassified	unclassified	0	0.0871333	0	0.0290444	0.0435667	0.0580889	0	0
Otu00227	Lachnospiraceae	unclassified	0	0.1307	0	0	0	0	0	0
Otu00228	Cytophagaceae	unclassified	0	0	0	0	0.217833	0.0145222	0	0
Otu00229	Porphyromonadaceae	Porphyromonas	0	0.0871333	0	0	0	0	0	0
Otu00230	Anaerolineaceae	unclassified	0	0.101656	0	0	0	0	0	0
Otu00231	unclassified	unclassified	0	0.159744	0	0	0	0	0	0
Otu00232	unclassified	unclassified	0	0.0435667	0	0	0	0	0.0290444	0.0145222
Otu00233	Flavobacteriaceae	Flavobacterium	0.0145222	0	0	0.275922	0	0	0	0
Otu00234	Corynebacteriaceae	Corynebacterium	0.0145222	0	0	0	0.0871333	0.0145222	0.0290444	0
Otu00235	Veillonellaceae	Veillonella	0.0290444	0.0290444	0	0.101656	0.0145222	0.0145222	0.0290444	0.0290444
Otu00236	Oxalobacteraceae	unclassified	0	0	0	0	0.0290444	0	0.1307	0
Otu00237	unclassified	unclassified	0	0.159744	0	0	0	0	0	0.0145222
Otu00238	Rhodobacteraceae	unclassified	0	0	0	0	0.0726111	0.203311	0	0
Otu00239	Cyclobacteriaceae	Algoriphagus	0	0	0	0.0290444	0.101656	0	0	0
Otu00240	Porphyromonadaceae	Porphyromonas	0	0.0145222	0	0.0145222	0.0290444	0	0	0.0145222
Otu00241	Pseudomonadaceae	unclassified	0.0145222	0	0	0	0.0145222	0	0.0290444	0.101656
Otu00242	Cytophagaceae	Hymenobacter	0.0145222	0.0580889	0	0.0726111	0	0	0	0.0726111
Otu00243	Enterobacteriaceae	unclassified	0.0290444	0	0	0	0	0	0.0435667	0
Otu00244	unclassified	unclassified	0	0	0	0	0	0	0.101656	0.0435667
Otu00245	Burkholderiaceae	Ralstonia	0	0	0	0	0.116178	0.0290444	0	0
Otu00246	unclassified	unclassified	0	0.116178	0	0.0290444	0	0	0	0.0290444
Otu00247	unclassified	unclassified	0	0	0	0	0.0435667	0	0.101656	0
Otu00248	Enterobacteriaceae	unclassified	0.1307	0	0	0	0	0	0.0435667	0.0145222
Otu00249	Acetobacteraceae	unclassified	0	0	0	0	0.0871333	0.0435667	0	0
Otu00250	unclassified	unclassified	0	0.0435667	0	0	0	0	0	0
Otu00251	unclassified	unclassified	0	0	0	0.0290444	0	0	0.0726111	0.0726111
Otu00252	unclassified	unclassified	0	0	0	0	0.116178	0.0145222	0	0.0435667
Otu00253	Pseudomonadaceae	Pseudomonas	0	0	0	0	0.0290444	0	0	0.232356
Otu00254	Carnobacteriaceae	Carnobacterium	0.0290444	0.0145222	0	0.0580889	0.0145222	0	0	0
Otu00255	Lachnospiraceae	Dorea	0	0.116178	0	0	0.0145222	0	0	0
Otu00256	Cytophagaceae	Adhaeribacter	0.0145222	0.0435667	0	0	0.0726111	0.1307	0	0.0145222
Otu00257	unclassified	unclassified	0	0	0	0	0.116178	0.0871333	0	0
Otu00258	Xanthomonadaceae	Lysobacter	0	0	0	0	0.188789	0.0435667	0	0.0145222
Otu00259	Nocardiaceae	Rhodococcus	0	0.0145222	0	0	0	0	0.0290444	0.0435667
Otu00260	Clostridiales_Incertae_Sedis_XI	unclassified	0	0.0580889	0	0	0	0	0	0
Otu00261	Oxalobacteraceae	Massilia	0.0290444	0.0145222	0	0.0871333	0.0145222	0.0145222	0	0.0435667
Otu00262	Enterobacteriaceae	Buchnera	0	0.0290444	0.0145222	0.0145222	0	0	0	0
Otu00263	unclassified	unclassified	0	0	0	0	0.0435667	0.159744	0	0
Otu00264	unclassified	unclassified	0	0	0	0	0.0871333	0	0.0435667	0
Otu00265	Flavobacteriaceae	Flavobacterium	0	0.0290444	0	0.0435667	0.0435667	0	0	0.0145222
Otu00266	Sphingomonadaceae	unclassified	0.0435667	0.0145222	0	0.0290444	0.0145222	0	0.0145222	0
Otu00267	Sphaerobacteraceae	Sphaerobacter	0	0.0726111	0	0	0.145222	0	0	0
Otu00268	Kineosporiaceae	Kineococcus	0.0145222	0.0435667	0	0	0	0	0.0871333	0.0435667
Otu00269	Cytophagaceae	Pontibacter	0	0.0435667	0	0	0	0.0145222	0.0145222	0.0580889
Otu00270	Coriobacteriaceae	Collinsella	0	0.0435667	0	0	0.0726111	0	0	0
Otu00271	unclassified	unclassified	0	0	0	0	0.1307	0	0	0.0145222
Otu00272	Enterobacteriaceae	unclassified	0	0	0	0	0	0	0	0.217833
Otu00273	Lachnospiraceae	unclassified	0	0.0435667	0	0	0	0	0	0
Otu00274	Pseudomonadaceae	unclassified	0	0	0	0	0	0	0.0435667	0
Otu00275	Sphingomonadaceae	unclassified	0.0145222	0	0	0	0	0	0.0145222	0.145222
Otu00276	Oxalobacteraceae	unclassified	0	0	0	0	0.0145222	0	0	0.0871333
Otu00277	unclassified	unclassified	0	0.116178	0	0	0	0	0	0.0290444
Otu00278	Opitutaceae	Opitutus	0	0.0871333	0	0	0	0	0	0
Otu00279	Coriobacteriaceae	Collinsella	0.101656	0	0.0145222	0.0145222	0	0	0.0145222	0.0145222
Otu00280	Moraxellaceae	Acinetobacter	0	0	0	0	0.0435667	0	0.0290444	0.0580889
Otu00281	Chitinophagaceae	Chitinophaga	0	0	0	0	0.145222	0	0	0
Otu00282	Cytophagaceae	Adhaeribacter	0	0.0871333	0	0.0290444	0	0	0	0.0580889
Otu00283	Lachnospiraceae	Coprococcus	0	0.0871333	0	0	0	0	0	0
Otu00284	unclassified	unclassified	0	0	0	0	0.0435667	0	0.0435667	0.0871333
Otu00285	Rikenellaceae	Alistipes	0	0.0726111	0	0	0	0	0	0
Otu00286	Moraxellaceae	Acinetobacter	0.0145222	0	0	0.0290444	0.0435667	0	0	0
Otu00287	unclassified	unclassified	0	0.0290444	0	0.0145222	0	0	0	0.0145222
Otu00288	unclassified	unclassified	0	0.0871333	0	0.0290444	0	0	0	0.0145222
Otu00289	Actinomycetaceae	Actinomyces	0.0145222	0.0435667	0	0	0.0290444	0	0.0145222	0.0435667
Otu00290	unclassified	unclassified	0	0	0	0	0.0580889	0	0	0
Otu00291	Enterobacteriaceae	unclassified	0	0.0726111	0	0	0	0.0145222	0	0
Otu00292	unclassified	unclassified	0	0	0	0	0	0	0.0580889	0.116178
Otu00293	unclassified	unclassified	0	0.0726111	0	0	0	0	0	0.0145222
Otu00294	Bacteroidaceae	Bacteroides	0	0.0290444	0	0	0.0145222	0	0	0
Otu00295	Ruminococcaceae	unclassified	0	0.0435667	0	0	0	0	0	0
Otu00296	unclassified	unclassified	0	0	0	0	0.116178	0.0435667	0.0145222	0
Otu00297	Nocardiaceae	Rhodococcus	0	0.0145222	0	0.0145222	0	0	0	0.0145222
Otu00298	unclassified	unclassified	0	0	0	0	0.0580889	0	0	0.0145222
Otu00299	Moraxellaceae	Acinetobacter	0	0	0	0	0.101656	0	0	0
Otu00300	unclassified	unclassified	0	0	0	0	0.116178	0	0	0
Otu00301	Enterobacteriaceae	unclassified	0.0145222	0	0	0	0	0	0.116178	0
Otu00302	Bradyrhizobiaceae	Bosea	0	0	0	0	0.0290444	0	0.0290444	0.0435667
Otu00303	Pseudomonadaceae	unclassified	0	0	0	0	0.0145222	0.0145222	0.0145222	0.116178
Otu00304	Enterobacteriaceae	unclassified	0	0	0	0	0	0	0	0.188789
Otu00305	Sphingomonadaceae	unclassified	0	0	0	0	0	0	0.0580889	0.0145222
Otu00306	Prevotellaceae	Prevotella	0	0.0145222	0	0	0.0290444	0	0	0.0435667
Otu00307	Enterobacteriaceae	Morganella	0.1307	0	0	0.0145222	0	0	0	0
Otu00308	unclassified	unclassified	0	0.0580889	0	0	0	0	0.0290444	0
Otu00309	unclassified	unclassified	0	0.0871333	0	0	0	0	0	0.0726111
Otu00310	Xanthomonadaceae	Wohlfahrtiimonas	0.1307	0	0	0.0290444	0	0	0	0
Otu00311	Moraxellaceae	Acinetobacter	0.159744	0	0	0.0435667	0	0	0	0.0145222
Otu00312	Acidimicrobiaceae	Ilumatobacter	0	0.101656	0	0.0145222	0	0	0	0.0290444
Otu00313	Planctomycetaceae	unclassified	0	0	0	0	0.0580889	0.0580889	0	0.0145222
Otu00314	Rikenellaceae	Alistipes	0	0.101656	0	0	0	0	0	0
Otu00315	unclassified	unclassified	0	0	0	0	0	0	0.0435667	0.145222
Otu00316	Verrucomicrobiaceae	Luteolibacter	0	0.0435667	0	0.0145222	0	0	0	0.0145222
Otu00317	unclassified	unclassified	0	0.0871333	0	0	0	0	0	0
Otu00318	Pseudomonadaceae	Cellvibrio	0.0145222	0.0435667	0	0	0	0	0	0.0726111
Otu00319	Methylophilaceae	Methylophilus	0	0.0290444	0	0.0290444	0.0145222	0.0145222	0	0.0435667
Otu00321	Moraxellaceae	Enhydrobacter	0.0580889	0	0	0	0	0.0145222	0.0145222	0.0290444
Otu00322	Corynebacteriaceae	Corynebacterium	0.0145222	0.0435667	0	0	0.0290444	0	0.0435667	0
Otu00323	Moraxellaceae	unclassified	0.0145222	0	0.0145222	0	0	0.0145222	0.0580889	0
Otu00324	Flavobacteriaceae	Capnocytophaga	0	0.0580889	0	0	0	0	0	0
Otu00325	unclassified	unclassified	0.0290444	0	0	0.0290444	0.0145222	0.0145222	0	0.0290444
Otu00326	Caulobacteraceae	Phenylobacterium	0.0435667	0.0145222	0	0.0290444	0.0145222	0.0145222	0.0290444	0
Otu00327	unclassified	unclassified	0	0	0	0	0	0	0.0290444	0.0726111
Otu00328	Pseudomonadaceae	unclassified	0.0290444	0.0145222	0	0	0	0.0290444	0.0145222	0.0435667
Otu00329	unclassified	unclassified	0	0.0145222	0	0.0145222	0	0	0.0435667	0
Otu00330	Pseudomonadaceae	unclassified	0.0145222	0	0	0	0	0	0	0.0145222
Otu00331	unclassified	unclassified	0	0	0	0	0.0726111	0	0.0290444	0.0290444
Otu00332	unclassified	unclassified	0	0	0	0	0.0435667	0.0435667	0.0871333	0
Otu00333	Ruminococcaceae	unclassified	0	0.0580889	0	0	0	0	0	0
Otu00334	Prevotellaceae	Prevotella	0	0.0580889	0	0	0	0	0	0
Otu00335	Oxalobacteraceae	unclassified	0.0145222	0	0	0	0	0	0.0290444	0.0145222
Otu00336	Bacteroidaceae	Bacteroides	0	0.0726111	0	0	0.0290444	0	0	0
Otu00337	Enterococcaceae	Tetragenococcus	0	0.0145222	0	0.0145222	0.0290444	0	0	0.0290444
Otu00338	Thermaceae	Thermus	0	0	0	0.0145222	0.0290444	0	0.0145222	0.0580889
Otu00339	Bacteroidaceae	Bacteroides	0	0.116178	0	0	0	0	0	0
Otu00340	Sutterellaceae	Sutterella	0	0.0726111	0	0	0	0	0	0
Otu00341	Chitinophagaceae	Ferruginibacter	0	0.0145222	0	0.0435667	0	0	0	0.0290444
Otu00342	Actinomycetaceae	Actinomyces	0	0	0	0.0290444	0.0580889	0	0	0
Otu00343	Sphingobacteriaceae	Pedobacter	0	0	0	0.0145222	0	0	0	0
Otu00344	Sphingobacteriaceae	Sphingobacterium	0	0	0	0.145222	0	0	0	0
Otu00345	unclassified	unclassified	0.0145222	0	0	0	0	0	0.0726111	0.0580889
Otu00346	Burkholderiaceae	Burkholderia	0.0290444	0	0	0	0.0435667	0	0.0145222	0.0290444
Otu00347	Enterobacteriaceae	unclassified	0	0	0	0	0	0	0.0290444	0
Otu00349	Bacteroidaceae	Bacteroides	0	0.0435667	0	0	0	0	0	0
Otu00350	Gemmatimonadaceae	Gemmatimonas	0	0	0	0	0.116178	0	0	0
Otu00351	Solirubrobacteraceae	Solirubrobacter	0	0.0290444	0	0	0	0	0	0
Otu00352	Flavobacteriaceae	Moheibacter	0.0145222	0	0	0.159744	0	0	0	0
Otu00353	Bacteroidaceae	Bacteroides	0.0290444	0.0145222	0	0	0	0	0	0
Otu00354	unclassified	unclassified	0	0.0726111	0	0	0	0	0	0
Otu00355	Chitinophagaceae	unclassified	0	0.0580889	0	0.0145222	0	0	0	0.0145222
Otu00356	Enterococcaceae	Enterococcus	0.0145222	0	0	0.0726111	0	0	0	0
Otu00357	unclassified	unclassified	0	0.0145222	0	0	0.0435667	0	0	0
Otu00358	Xanthomonadaceae	Pseudoxanthomonas	0.0145222	0	0	0.0145222	0.0145222	0.0145222	0	0
Otu00359	unclassified	unclassified	0	0	0	0	0.0145222	0.0145222	0	0
Otu00360	Acetobacteraceae	unclassified	0	0.0145222	0	0.0290444	0	0	0.0290444	0
Otu00361	unclassified	unclassified	0	0.0145222	0	0	0.0145222	0	0.0435667	0.0290444
Otu00363	Oxalobacteraceae	unclassified	0	0	0	0.0145222	0.0290444	0.0145222	0	0.0145222
Otu00364	unclassified	unclassified	0	0	0	0	0	0	0.0435667	0.0290444
Otu00365	Lachnospiraceae	unclassified	0	0.0145222	0	0	0	0	0	0
Otu00366	unclassified	unclassified	0	0	0	0	0	0	0.0871333	0.0145222
Otu00367	Bacillales_Incertae_Sedis_XII	Exiguobacterium	0.0145222	0.0145222	0	0	0	0.0435667	0	0.0145222
Otu00368	unclassified	unclassified	0	0	0	0	0.0145222	0	0	0.0726111
Otu00369	Ruminococcaceae	Ruminococcus	0	0	0	0	0.0290444	0	0	0
Otu00370	Aerococcaceae	Facklamia	0	0.0435667	0	0	0	0	0	0
Otu00371	unclassified	unclassified	0	0	0	0	0.0290444	0	0.0145222	0.0145222
Otu00372	Sphingobacteriaceae	Pedobacter	0	0	0	0	0.101656	0	0	0
Otu00373	unclassified	unclassified	0.0580889	0.0145222	0	0.0145222	0	0	0	0
Otu00374	Micromonosporaceae	unclassified	0	0	0	0	0.0871333	0	0	0
Otu00375	unclassified	unclassified	0	0	0	0	0.0726111	0.0145222	0	0
Otu00376	unclassified	unclassified	0.0145222	0.0435667	0	0.0290444	0	0	0	0.0290444
Otu00377	Cytophagaceae	Hymenobacter	0	0.0145222	0	0	0	0	0.0145222	0.0726111
Otu00378	Streptosporangiaceae	Nonomuraea	0	0	0	0	0.0726111	0	0	0
Otu00379	unclassified	unclassified	0	0.0290444	0	0.0145222	0	0	0	0
Otu00380	unclassified	unclassified	0.0145222	0.0435667	0	0	0	0	0	0
Otu00381	unclassified	unclassified	0	0.0435667	0	0	0	0	0	0
Otu00382	Pseudomonadaceae	Rhizobacter	0	0	0	0	0.0580889	0	0	0
Otu00383	unclassified	unclassified	0	0.0435667	0	0	0.0145222	0	0	0
Otu00384	Enterobacteriaceae	unclassified	0.0145222	0	0	0	0	0	0.0580889	0
Otu00385	Moraxellaceae	Psychrobacter	0.0145222	0	0	0	0.0145222	0	0	0
Otu00386	Mycobacteriaceae	Mycobacterium	0	0	0	0	0.0435667	0.0145222	0	0
Otu00387	unclassified	unclassified	0.0145222	0	0	0	0	0	0.0145222	0
Otu00388	Clostridiales_Incertae_Sedis_XI	Peptoniphilus	0	0.0290444	0	0	0	0	0.0145222	0
Otu00389	Prevotellaceae	Prevotella	0	0.0145222	0	0	0	0	0	0.0145222
Otu00390	Oxalobacteraceae	unclassified	0	0	0	0	0	0	0.0290444	0.0145222
Otu00391	Nocardioidaceae	Nocardioides	0	0.0290444	0	0	0.0290444	0	0.0145222	0.0145222
Otu00392	Alcaligenaceae	Achromobacter	0.0145222	0	0	0.0290444	0	0	0.0145222	0
Otu00393	Sutterellaceae	Parasutterella	0	0.0435667	0	0	0	0	0	0
Otu00394	Mycobacteriaceae	Mycobacterium	0	0	0	0	0.0871333	0.0145222	0	0
Otu00395	Flavobacteriaceae	Flavobacterium	0	0	0	0.0580889	0	0	0	0
Otu00396	Desulfovibrionaceae	Desulfovibrio	0.0145222	0	0	0.0290444	0	0	0	0
Otu00397	unclassified	unclassified	0.0145222	0	0	0	0	0	0	0
Otu00398	unclassified	unclassified	0.0145222	0.0580889	0	0.0145222	0	0	0	0.0145222
Otu00399	Acetobacteraceae	unclassified	0	0.0290444	0	0.0435667	0	0	0	0
Otu00400	Rhodospirillaceae	unclassified	0	0.0145222	0	0	0.0290444	0	0	0
Otu00401	Ruminococcaceae	unclassified	0	0.0145222	0	0	0	0	0	0.0145222
Otu00402	Prevotellaceae	Prevotella	0.0145222	0.0435667	0	0	0	0	0	0
Otu00403	Lachnospiraceae	unclassified	0	0.101656	0	0	0	0	0	0
Otu00404	Enterobacteriaceae	unclassified	0	0	0	0	0	0	0	0.0145222
Otu00405	Enterobacteriaceae	unclassified	0	0.0290444	0	0	0	0	0	0.0145222
Otu00406	Leptotrichiaceae	Leptotrichia	0.0435667	0.0145222	0	0	0	0	0.0145222	0.0145222
Otu00407	Clostridiales_Incertae_Sedis_XI	Peptoniphilus	0	0	0	0.0435667	0	0	0	0
Otu00408	Lactobacillaceae	Lactobacillus	0.0726111	0	0	0	0	0	0	0
Otu00409	Oxalobacteraceae	unclassified	0.0290444	0	0	0.0290444	0	0	0	0
Otu00410	Ruminococcaceae	unclassified	0	0.0290444	0	0	0	0	0	0
Otu00411	unclassified	unclassified	0	0.0145222	0	0	0	0	0	0.0435667
Otu00412	unclassified	unclassified	0	0	0	0	0	0	0.0435667	0
Otu00413	Gemmatimonadaceae	Gemmatimonas	0.0145222	0	0	0	0.0290444	0	0.0145222	0
Otu00414	Erysipelotrichaceae	Clostridium_XVIII	0	0.0145222	0	0	0	0	0	0
Otu00415	Clostridiales_Incertae_Sedis_XI	Anaerococcus	0	0.0145222	0	0	0	0	0	0
Otu00416	Flavobacteriaceae	Salinimicrobium	0	0	0	0	0.0290444	0	0	0
Otu00417	Planctomycetaceae	Planctomyces	0	0	0	0	0.0726111	0	0	0
Otu00418	unclassified	unclassified	0	0	0.0145222	0	0.0145222	0	0	0.0145222
Otu00419	Brevibacteriaceae	Brevibacterium	0	0.0290444	0	0	0.0290444	0	0.0145222	0
Otu00420	unclassified	unclassified	0	0.0580889	0	0	0	0	0	0
Otu00421	Gaiellaceae	Gaiella	0	0.0435667	0	0	0	0	0	0
Otu00422	Veillonellaceae	Dialister	0	0.0290444	0	0	0	0	0	0
Otu00424	unclassified	unclassified	0.0435667	0	0	0	0.0145222	0	0.0145222	0
Otu00425	unclassified	unclassified	0	0.0145222	0	0	0	0.0145222	0	0
Otu00426	unclassified	unclassified	0	0.0145222	0	0.0145222	0	0	0	0
Otu00427	Microbacteriaceae	unclassified	0	0	0	0	0.0580889	0	0	0
Otu00429	Ruminococcaceae	unclassified	0	0.0145222	0	0	0	0	0	0
Otu00430	Lachnospiraceae	unclassified	0	0.0290444	0	0	0	0	0	0
Otu00431	unclassified	unclassified	0	0.0580889	0	0	0	0	0	0
Otu00432	unclassified	unclassified	0	0.0145222	0	0	0	0	0	0.0145222
Otu00433	unclassified	unclassified	0	0.0145222	0	0	0	0	0	0
Otu00434	unclassified	unclassified	0	0.0290444	0	0	0	0	0	0
Otu00435	Oxalobacteraceae	unclassified	0	0	0	0	0	0	0.0290444	0.0290444
Otu00436	Pseudomonadaceae	unclassified	0.0435667	0	0.0145222	0	0	0	0	0.0145222
Otu00437	unclassified	unclassified	0	0.0435667	0	0	0	0	0.0435667	0
Otu00438	Lachnospiraceae	Anaerostipes	0	0.0290444	0	0	0.0145222	0	0	0
Otu00439	Flavobacteriaceae	Cloacibacterium	0.0145222	0	0	0	0.0145222	0.0145222	0	0
Otu00440	Lactobacillaceae	Lactobacillus	0	0.0145222	0	0	0.0580889	0	0	0.0145222
Otu00441	Ruminococcaceae	Butyricicoccus	0.0290444	0.0290444	0	0	0	0	0	0
Otu00442	Enterobacteriaceae	unclassified	0	0.0145222	0	0	0	0	0	0
Otu00443	Methylocystaceae	unclassified	0.0145222	0	0	0	0.0290444	0	0	0
Otu00444	Sphaerobacteraceae	Sphaerobacter	0	0	0	0	0.0290444	0.0145222	0	0
Otu00445	Propionibacteriaceae	Friedmanniella	0	0	0	0.0145222	0.0145222	0	0	0
Otu00446	Nitrospiraceae	Nitrospira	0	0	0	0	0.0580889	0.0145222	0	0
Otu00447	Bifidobacteriaceae	Bifidobacterium	0	0	0	0	0.0435667	0	0	0.0290444
Otu00448	Erysipelotrichaceae	unclassified	0.0580889	0	0	0	0	0	0	0
Otu00449	unclassified	unclassified	0.0145222	0	0	0	0.0145222	0	0	0.0145222
Otu00450	Campylobacteraceae	Campylobacter	0	0	0	0	0	0	0	0.0435667
Otu00451	unclassified	unclassified	0	0	0	0.0145222	0	0	0.0145222	0.0726111
Otu00452	Oxalobacteraceae	unclassified	0.0145222	0	0	0.0290444	0	0	0.0290444	0
Otu00453	Propionibacteriaceae	Microlunatus	0	0.0290444	0	0	0	0.0145222	0	0
Otu00454	Comamonadaceae	unclassified	0	0	0	0	0	0	0.0145222	0.0145222
Otu00455	unclassified	unclassified	0	0	0	0	0.0580889	0.0145222	0	0.0290444
Otu00456	unclassified	unclassified	0.0145222	0	0	0	0	0	0.0290444	0
Otu00457	Chitinophagaceae	Sediminibacterium	0	0	0	0	0.0580889	0.0145222	0	0
Otu00458	unclassified	unclassified	0.0145222	0	0	0.0435667	0	0	0	0
Otu00459	Chitinophagaceae	Parasegetibacter	0	0	0	0.0435667	0	0	0	0
Otu00460	unclassified	unclassified	0	0	0	0	0	0	0.0290444	0
Otu00461	Bacteriovoracaceae	Peredibacter	0	0	0	0	0.0726111	0	0	0
Otu00462	Sphingomonadaceae	unclassified	0	0	0	0	0	0	0	0.0145222
Otu00463	Paenibacillaceae	Paenibacillus	0	0	0	0	0.0290444	0.0580889	0	0
Otu00464	unclassified	unclassified	0	0	0	0	0.0290444	0	0	0
Otu00465	unclassified	unclassified	0	0	0	0	0	0	0	0.0435667
Otu00466	Ruminococcaceae	Saccharofermentans	0.0290444	0.0145222	0	0	0.0145222	0	0	0
Otu00467	Clostridiales_Incertae_Sedis_XI	Finegoldia	0	0.0290444	0	0	0	0	0	0
Otu00468	Moraxellaceae	unclassified	0.0145222	0	0	0	0	0	0.0290444	0.0435667
Otu00469	Acetobacteraceae	Craurococcus	0	0	0	0	0	0	0.0290444	0.0435667
Otu00470	Caulobacteraceae	unclassified	0.0145222	0.0145222	0	0	0	0	0	0.0145222
Otu00471	unclassified	unclassified	0	0	0	0	0	0	0.0145222	0.0290444
Otu00472	Nocardiaceae	Nocardia	0	0	0	0	0.0580889	0	0	0
Otu00473	Enterobacteriaceae	unclassified	0	0	0	0	0	0	0	0.0435667
Otu00474	Sporichthyaceae	Sporichthya	0	0	0	0	0.0871333	0	0	0
Otu00475	Coriobacteriaceae	unclassified	0.0145222	0	0	0.0145222	0	0	0	0
Otu00476	Coriobacteriaceae	Collinsella	0.0145222	0	0	0	0	0	0	0.0290444
Otu00477	Ruminococcaceae	unclassified	0	0.0435667	0	0	0	0	0	0
Otu00478	Pseudomonadaceae	Pseudomonas	0	0	0	0	0	0	0	0.0726111
Otu00479	Pseudomonadaceae	unclassified	0	0	0	0	0	0	0	0.0726111
Otu00480	Oxalobacteraceae	unclassified	0	0	0	0	0	0	0.0145222	0
Otu00481	Pseudomonadaceae	Pseudomonas	0	0	0	0.0145222	0	0.0290444	0	0
Otu00482	Ruminococcaceae	Oscillibacter	0	0.0290444	0	0	0	0	0	0
Otu00483	Gaiellaceae	Gaiella	0	0.0580889	0	0	0	0	0	0
Otu00484	Lachnospiraceae	unclassified	0	0.0145222	0	0	0	0	0	0
Otu00485	Rhodocyclaceae	Shinella	0	0	0	0	0	0	0.0145222	0
Otu00486	unclassified	unclassified	0	0	0	0	0	0.0145222	0.0290444	0.0435667
Otu00487	Chitinophagaceae	Chitinophaga	0	0	0	0	0.0435667	0.0145222	0	0
Otu00488	Flavobacteriaceae	Flavobacterium	0	0.0145222	0	0	0	0	0	0.0145222
Otu00489	unclassified	unclassified	0	0	0	0	0	0	0.0145222	0.0145222
Otu00490	unclassified	unclassified	0	0	0	0	0	0	0.0145222	0
Otu00491	unclassified	unclassified	0	0	0	0	0	0	0	0.0871333
Otu00492	unclassified	unclassified	0	0	0	0	0	0	0.0435667	0
Otu00493	unclassified	unclassified	0	0.0145222	0	0	0	0	0	0.0290444
Otu00494	Prevotellaceae	Prevotella	0.0145222	0.0145222	0	0	0	0	0	0
Otu00495	Sphaerobacteraceae	Sphaerobacter	0	0.0290444	0	0.0290444	0	0	0	0.0145222
Otu00496	unclassified	unclassified	0	0.0435667	0	0	0	0	0	0
Otu00497	Porphyromonadaceae	unclassified	0.0145222	0.0290444	0	0	0	0	0	0.0145222
Otu00498	Nitrospiraceae	Nitrospira	0	0.0290444	0	0	0	0	0	0
Otu00499	unclassified	unclassified	0	0.0145222	0	0	0	0	0	0.0145222
Otu00500	unclassified	unclassified	0	0	0	0.0145222	0	0	0.0145222	0.0145222
Otu00502	unclassified	unclassified	0	0.0145222	0	0	0	0	0	0
Otu00504	Enterobacteriaceae	unclassified	0	0.0145222	0	0	0	0	0	0
Otu00505	unclassified	unclassified	0	0	0	0	0.0290444	0	0	0
Otu00506	unclassified	unclassified	0	0	0	0	0	0	0.0145222	0
Otu00507	Chitinophagaceae	Ferruginibacter	0	0.0580889	0	0	0	0	0	0
Otu00508	unclassified	unclassified	0	0.0290444	0	0	0	0	0	0
Otu00509	Enterobacteriaceae	unclassified	0	0	0	0	0	0	0	0.0290444
Otu00510	Enterobacteriaceae	unclassified	0	0	0	0	0	0	0	0.0435667
Otu00511	Propionibacteriaceae	Propionibacterium	0	0.0145222	0	0	0	0	0	0
Otu00512	unclassified	unclassified	0	0	0	0	0	0	0.0145222	0.0145222
Otu00513	Paenibacillaceae	Paenibacillus	0	0	0	0	0.0871333	0	0	0
Otu00514	Lachnospiraceae	Roseburia	0	0.0580889	0	0	0	0	0	0
Otu00515	unclassified	unclassified	0	0.0290444	0	0	0	0	0	0
Otu00516	unclassified	unclassified	0	0	0	0	0	0	0.0145222	0
Otu00518	unclassified	unclassified	0	0	0	0	0	0	0.0290444	0
Otu00519	Clostridiales_Incertae_Sedis_XI	unclassified	0	0.0145222	0	0	0	0.0145222	0	0.0145222
Otu00520	unclassified	unclassified	0	0.0145222	0	0.0145222	0	0	0	0
Otu00521	Lachnospiraceae	Moryella	0	0.0290444	0	0	0	0	0	0
Otu00522	Peptococcaceae	Peptococcus	0.0290444	0	0	0	0	0	0	0
Otu00523	Lachnospiraceae	Roseburia	0	0.0580889	0	0	0	0	0	0
Otu00524	Ruminococcaceae	Ruminococcus	0	0.0145222	0	0.0145222	0	0	0	0
Otu00525	Nocardioidaceae	Nocardioides	0	0	0	0	0.0145222	0	0	0
Otu00526	Paenibacillaceae	Paenibacillus	0	0	0	0.0290444	0	0	0	0.0145222
Otu00527	Chitinophagaceae	unclassified	0	0	0	0	0.0580889	0	0	0
Otu00528	Flavobacteriaceae	unclassified	0.0145222	0.0435667	0	0	0.0145222	0	0	0
Otu00529	Anaerolineaceae	unclassified	0	0.0580889	0	0	0	0	0	0
Otu00530	Pseudomonadaceae	unclassified	0	0	0	0	0.0145222	0	0.0145222	0
Otu00531	unclassified	unclassified	0	0	0	0	0	0	0	0.0726111
Otu00532	unclassified	unclassified	0	0	0	0	0.0145222	0	0.0145222	0.0145222
Otu00533	unclassified	unclassified	0	0	0	0	0	0	0.0290444	0
Otu00534	Pseudomonadaceae	Pseudomonas	0	0	0	0	0	0	0	0.0145222
Otu00535	Micrococcaceae	unclassified	0	0	0	0.0145222	0.0290444	0	0	0
Otu00536	Micrococcaceae	Kocuria	0.0145222	0.0290444	0	0	0	0	0	0
Otu00537	unclassified	unclassified	0	0.0145222	0	0	0	0	0	0.0145222
Otu00538	unclassified	unclassified	0	0	0	0.0290444	0	0	0	0
Otu00539	unclassified	unclassified	0	0	0	0	0.0145222	0	0	0
Otu00540	unclassified	unclassified	0	0.0290444	0	0	0	0	0	0
Otu00541	Microbacteriaceae	unclassified	0	0.0290444	0	0	0	0	0	0.0145222
Otu00542	unclassified	unclassified	0	0.0145222	0	0.0290444	0	0	0	0
Otu00543	Chitinophagaceae	unclassified	0.0145222	0	0	0	0	0	0	0.0145222
Otu00544	Cytophagaceae	Spirosoma	0	0	0	0	0	0	0	0.0290444
Otu00545	Xanthomonadaceae	Luteibacter	0	0	0.0145222	0	0	0	0	0
Otu00546	unclassified	unclassified	0	0	0	0.0145222	0	0	0	0
Otu00547	Xanthomonadaceae	Lysobacter	0	0.0145222	0	0	0.0145222	0	0	0
Otu00548	unclassified	unclassified	0.0290444	0	0	0	0	0	0	0
Otu00549	unclassified	unclassified	0	0.0290444	0	0	0	0	0	0
Otu00550	unclassified	unclassified	0	0	0	0	0.0145222	0	0.0145222	0
Otu00551	unclassified	unclassified	0	0	0	0	0	0	0.0290444	0.0290444
Otu00552	Enterobacteriaceae	unclassified	0	0	0	0	0.0145222	0	0	0
Otu00553	Enterobacteriaceae	unclassified	0	0.0290444	0	0	0	0	0	0
Otu00554	unclassified	unclassified	0	0	0	0	0	0.0145222	0.0145222	0.0435667
Otu00555	Alicyclobacillaceae	Alicyclobacillus	0	0	0	0	0.0290444	0	0	0
Otu00556	Enterobacteriaceae	unclassified	0	0.0290444	0	0	0	0	0.0145222	0
Otu00557	unclassified	unclassified	0	0.0145222	0	0.0435667	0	0	0	0
Otu00558	Enterobacteriaceae	unclassified	0	0	0	0	0	0	0.0435667	0
Otu00559	Intrasporangiaceae	Ornithinimicrobium	0	0.0145222	0	0	0.0290444	0	0	0
Otu00560	Porphyromonadaceae	Porphyromonas	0	0.0290444	0	0	0	0	0	0
Otu00561	Micrococcaceae	Micrococcus	0	0	0	0	0.0145222	0	0	0.0145222
Otu00562	Ruminococcaceae	unclassified	0	0.0145222	0	0	0	0	0	0
Otu00564	Prevotellaceae	Prevotella	0.0145222	0.0435667	0	0	0	0	0	0
Otu00565	unclassified	unclassified	0	0	0	0	0	0	0	0.0290444
Otu00566	Spiroplasmataceae	Spiroplasma	0.0145222	0	0	0	0	0	0	0
Otu00568	Nannocystaceae	Nannocystis	0	0	0	0	0	0	0	0.0145222
Otu00569	Cytophagaceae	unclassified	0	0	0	0.0145222	0	0.0145222	0	0.0145222
Otu00570	unclassified	unclassified	0	0	0	0.0290444	0	0	0	0.0290444
Otu00572	Synergistaceae	Jonquetella	0	0.0145222	0	0	0	0	0	0
Otu00573	Desulfuromonadaceae	Desulfuromonas	0	0.0290444	0	0	0	0	0	0.0145222
Otu00574	unclassified	unclassified	0	0	0	0	0.0435667	0	0	0
Otu00575	Rickettsiaceae	Rickettsia	0	0	0	0	0	0	0	0.0290444
Otu00576	Clostridiaceae	unclassified	0.0580889	0	0	0	0	0	0	0
Otu00577	unclassified	unclassified	0	0.0290444	0	0	0	0	0	0
Otu00578	Gemmatimonadaceae	Gemmatimonas	0	0	0	0	0.0145222	0	0	0
Otu00580	Thermomonosporaceae	Actinomadura	0	0	0	0	0.0435667	0	0	0
Otu00581	unclassified	unclassified	0	0.0145222	0	0	0	0	0	0
Otu00582	unclassified	unclassified	0	0.0145222	0	0	0	0	0	0
Otu00583	Rhodospirillaceae	Insolitispirillum	0	0	0	0	0.0290444	0	0	0
Otu00584	Pseudomonadaceae	unclassified	0	0	0	0	0	0.0726111	0	0
Otu00585	unclassified	unclassified	0	0	0	0.0145222	0	0.0145222	0	0.0145222
Otu00586	Actinomycetaceae	Varibaculum	0	0	0	0	0.0145222	0	0	0
Otu00587	Pseudomonadaceae	unclassified	0	0	0	0	0	0	0.0145222	0.0145222
Otu00588	Erysipelotrichaceae	unclassified	0	0.0435667	0	0	0	0	0	0
Otu00591	Chitinophagaceae	Segetibacter	0.0145222	0	0	0	0	0.0145222	0	0.0145222
Otu00593	Hyphomicrobiaceae	unclassified	0	0.0145222	0	0	0.0145222	0	0	0
Otu00594	unclassified	unclassified	0	0	0.0145222	0	0	0	0.0290444	0
Otu00595	Sphingomonadaceae	unclassified	0	0	0	0	0	0	0	0.0145222
Otu00596	Leuconostocaceae	Weissella	0	0	0	0	0	0	0	0.0726111
Otu00597	Aerococcaceae	Aerococcus	0.0145222	0.0145222	0	0	0	0	0	0
Otu00599	Planctomycetaceae	unclassified	0	0	0	0	0.0435667	0	0	0
Otu00600	Sphingomonadaceae	unclassified	0	0.0145222	0	0.0145222	0	0	0	0.0145222
Otu00601	unclassified	unclassified	0	0	0	0	0	0	0	0.0145222
Otu00602	unclassified	unclassified	0	0	0	0	0	0	0.0290444	0.0145222
Otu00603	unclassified	unclassified	0	0	0	0	0	0	0.0145222	0.0145222
Otu00604	unclassified	unclassified	0	0	0	0	0.0435667	0	0.0145222	0
Otu00605	unclassified	unclassified	0	0.0145222	0	0	0	0	0	0
Otu00607	unclassified	unclassified	0	0.0290444	0	0	0	0	0.0145222	0.0145222
Otu00609	Clostridiales_Incertae_Sedis_XI	Peptoniphilus	0	0	0	0	0	0	0	0.0145222
Otu00610	Xanthomonadaceae	Arenimonas	0	0	0	0	0	0	0.0145222	0.0145222
Otu00611	Alcaligenaceae	Candidimonas	0	0	0	0.0145222	0	0	0	0
Otu00612	Lachnospiraceae	Coprococcus	0	0.0145222	0	0	0	0	0	0
Otu00613	unclassified	unclassified	0	0	0	0	0.0145222	0	0.0145222	0
Otu00614	Enterobacteriaceae	unclassified	0	0.0145222	0	0	0	0	0.0145222	0
Otu00615	Cytophagaceae	Rhodocytophaga	0	0.0290444	0	0	0	0	0	0
Otu00616	Cytophagaceae	Adhaeribacter	0	0	0	0	0.0290444	0	0	0
Otu00617	Enterobacteriaceae	unclassified	0	0.0290444	0	0	0	0.0145222	0	0
Otu00618	Streptococcaceae	Lactococcus	0.0290444	0	0	0	0	0	0	0
Otu00619	Oxalobacteraceae	unclassified	0	0	0	0	0	0	0.0145222	0.0435667
Otu00620	Enterobacteriaceae	unclassified	0	0.0290444	0	0	0	0	0	0
Otu00621	Veillonellaceae	Negativicoccus	0	0.0290444	0	0	0	0	0	0
Otu00622	unclassified	unclassified	0	0.0145222	0	0	0	0	0	0
Otu00623	Clostridiales_Incertae_Sedis_XI	Anaerococcus	0	0.0290444	0	0	0	0	0	0
Otu00625	unclassified	unclassified	0	0.0290444	0	0	0	0	0	0
Otu00626	unclassified	unclassified	0	0	0.0145222	0	0	0	0	0
Otu00628	Armatimonadaceae	Armatimonas/Armatimonadetes_gp1	0	0	0	0	0	0	0.0145222	0
Otu00629	unclassified	unclassified	0	0.0580889	0	0	0	0	0	0
Otu00630	Solirubrobacteraceae	Solirubrobacter	0	0.0145222	0	0	0	0	0	0
Otu00631	unclassified	unclassified	0	0	0	0	0	0	0.0290444	0
Otu00632	unclassified	unclassified	0.0435667	0.0145222	0	0	0	0	0	0
Otu00633	Enterobacteriaceae	unclassified	0	0	0	0	0	0	0.0435667	0
Otu00634	Gemmatimonadaceae	Gemmatimonas	0	0	0	0	0.0290444	0	0	0
Otu00635	Cytophagaceae	Adhaeribacter	0	0	0	0	0	0	0	0.0145222
Otu00636	Cytophagaceae	Hymenobacter	0	0	0	0	0	0	0	0.0145222
Otu00637	Cytophagaceae	unclassified	0	0	0	0	0	0	0	0.0435667
Otu00638	unclassified	unclassified	0	0.0145222	0	0	0	0	0	0
Otu00640	Cytophagaceae	Emticicia	0	0	0	0	0.0145222	0	0	0
Otu00641	unclassified	unclassified	0	0	0	0	0.0290444	0.0145222	0	0
Otu00642	unclassified	unclassified	0	0	0	0	0	0.0290444	0.0145222	0
Otu00643	unclassified	unclassified	0	0	0	0	0.0145222	0	0	0
Otu00644	unclassified	unclassified	0	0	0	0	0	0.0145222	0	0.0145222
Otu00645	Coriobacteriaceae	Collinsella	0.0145222	0	0	0	0	0	0	0.0145222
Otu00646	unclassified	unclassified	0.0145222	0	0	0	0	0	0.0145222	0
Otu00647	Coriobacteriaceae	unclassified	0	0.0145222	0	0	0	0	0	0
Otu00648	Enterobacteriaceae	unclassified	0	0	0	0	0	0	0.0435667	0
Otu00649	unclassified	unclassified	0	0.0145222	0	0	0	0	0	0.0435667
Otu00650	unclassified	unclassified	0	0	0	0	0.0580889	0	0	0
Otu00652	unclassified	unclassified	0	0.0145222	0	0	0	0	0	0
Otu00653	unclassified	unclassified	0	0.0290444	0	0	0	0	0	0
Otu00654	Enterobacteriaceae	unclassified	0	0	0	0	0.0726111	0	0	0
Otu00655	Clostridiales_Incertae_Sedis_XIII	Mogibacterium	0	0.0145222	0	0	0	0	0	0
Otu00657	Pseudomonadaceae	unclassified	0	0	0	0	0	0	0	0.0580889
Otu00658	unclassified	unclassified	0	0.0145222	0	0	0	0	0	0
Otu00659	unclassified	unclassified	0	0	0	0	0	0	0.0290444	0
Otu00660	unclassified	unclassified	0	0	0	0	0.0290444	0	0	0
Otu00662	Veillonellaceae	Dialister	0	0.0145222	0	0	0	0	0.0145222	0
Otu00663	unclassified	unclassified	0	0.0145222	0	0	0	0	0	0.0145222
Otu00665	Chitinophagaceae	Terrimonas	0	0	0	0.0290444	0	0	0	0
Otu00666	unclassified	unclassified	0	0.0435667	0	0	0	0	0	0
Otu00667	Propionibacteriaceae	Propionibacterium	0	0.0145222	0	0	0	0	0	0
Otu00668	Oxalobacteraceae	unclassified	0	0	0	0	0	0	0.0145222	0.0290444
Otu00669	unclassified	unclassified	0	0.0145222	0	0	0	0	0	0
Otu00670	unclassified	unclassified	0	0	0	0.0145222	0	0.0290444	0	0
Otu00671	Geminicoccus	unclassified	0	0.0290444	0	0	0	0	0	0.0145222
Otu00672	Lactobacillaceae	Lactobacillus	0	0.0145222	0	0	0.0145222	0	0	0
Otu00673	unclassified	unclassified	0	0.0435667	0	0	0	0	0	0
Otu00674	unclassified	unclassified	0	0.0145222	0	0	0	0	0	0
Otu00675	unclassified	unclassified	0	0	0	0	0	0	0	0.0290444
Otu00677	unclassified	unclassified	0	0	0	0	0	0	0	0.0145222
Otu00679	Aeromonadaceae	Aeromonas	0.0145222	0	0	0	0	0	0	0.0145222
Otu00680	Sinobacteraceae	Steroidobacter	0	0.0145222	0	0.0290444	0	0	0	0
Otu00683	Paenibacillaceae	Paenibacillus	0	0	0	0	0.0290444	0	0	0
Otu00685	unclassified	unclassified	0	0.0435667	0	0	0	0	0	0
Otu00686	Chitinophagaceae	unclassified	0	0.0145222	0	0	0	0	0	0
Otu00687	Sphingomonadaceae	Sphingobium	0	0	0	0	0.0145222	0	0	0.0290444
Otu00688	Sphingomonadaceae	unclassified	0	0	0	0	0.0145222	0	0	0.0145222
Otu00689	unclassified	unclassified	0	0.0290444	0	0	0	0	0	0
Otu00691	unclassified	unclassified	0	0.0290444	0	0	0	0	0	0
Otu00692	unclassified	unclassified	0	0	0	0	0.0290444	0	0	0
Otu00693	Lactobacillaceae	Lactobacillus	0.0290444	0	0	0	0	0	0	0
Otu00694	unclassified	unclassified	0	0	0	0	0	0.0435667	0	0
Otu00695	unclassified	unclassified	0	0	0	0	0	0	0.0145222	0
Otu00696	Veillonellaceae	Veillonella	0	0	0	0	0.0290444	0	0	0
Otu00698	Chitinophagaceae	Segetibacter	0	0.0290444	0	0	0	0	0	0
Otu00699	Trueperaceae	Truepera	0	0.0435667	0	0	0	0	0	0
Otu00700	Propionibacteriaceae	Propionibacterium	0	0.0145222	0	0	0	0	0	0.0435667
Otu00702	Chitinophagaceae	unclassified	0	0	0	0	0.0290444	0.0290444	0	0
Otu00703	unclassified	unclassified	0	0	0	0	0	0	0.0145222	0
Otu00704	unclassified	unclassified	0	0	0	0	0	0	0.0145222	0.0145222
Otu00705	Enterobacteriaceae	unclassified	0	0	0	0	0	0	0.0290444	0
Otu00707	Enterobacteriaceae	unclassified	0	0.0290444	0	0	0	0	0.0145222	0
Otu00708	unclassified	unclassified	0	0	0	0	0.0145222	0	0	0
Otu00709	Enterobacteriaceae	unclassified	0	0.0290444	0	0	0	0	0	0
Otu00710	Caulobacteraceae	Brevundimonas	0	0	0	0.0145222	0	0	0	0
Otu00711	Pseudomonadaceae	unclassified	0	0	0	0	0	0	0	0.0145222
Otu00713	unclassified	unclassified	0	0	0	0	0	0	0.0435667	0
Otu00714	Pseudomonadaceae	unclassified	0	0	0	0	0	0	0	0.0435667
Otu00715	unclassified	unclassified	0	0	0	0	0.0290444	0	0	0
Otu00716	Sphingomonadaceae	unclassified	0	0	0	0	0	0	0	0.0435667
Otu00717	unclassified	unclassified	0	0.0435667	0	0.0145222	0	0	0	0
Otu00720	unclassified	unclassified	0	0.0145222	0	0	0	0	0	0
Otu00722	Paenibacillaceae	Paenibacillus	0	0.0145222	0	0	0.0145222	0	0	0
Otu00723	unclassified	unclassified	0.0145222	0	0	0	0	0	0	0
Otu00724	Cytophagaceae	Spirosoma	0	0	0	0	0	0	0	0.0145222
Otu00725	unclassified	unclassified	0	0	0	0	0	0	0.0145222	0.0145222
Otu00726	Chitinophagaceae	Chitinophaga	0	0	0	0	0.0145222	0	0	0
Otu00727	Enterobacteriaceae	unclassified	0	0	0	0	0	0	0.0145222	0
Otu00729	Sphingobacteriaceae	Sphingobacterium	0	0	0	0	0	0	0.0145222	0
Otu00731	Prevotellaceae	Prevotella	0	0	0	0	0.0145222	0	0	0
Otu00732	Prevotellaceae	Prevotella	0	0.0290444	0	0	0	0	0	0
Otu00733	Nannocystaceae	unclassified	0	0	0	0	0	0	0	0.0435667
Otu00734	unclassified	unclassified	0.0145222	0.0145222	0	0	0	0	0	0
Otu00735	unclassified	unclassified	0	0	0	0.0145222	0	0	0	0
Otu00736	Microbacteriaceae	Agromyces	0	0	0	0	0.0580889	0	0	0
Otu00737	unclassified	unclassified	0	0	0	0	0	0	0	0.0290444
Otu00738	unclassified	unclassified	0	0	0	0	0.0145222	0	0.0145222	0.0290444
Otu00739	unclassified	unclassified	0	0	0	0	0	0	0	0.0435667
Otu00740	unclassified	unclassified	0	0	0	0	0.0145222	0	0	0.0290444
Otu00742	Erysipelotrichaceae	Turicibacter	0	0	0	0.0145222	0	0	0.0145222	0
Otu00743	unclassified	unclassified	0	0	0	0	0.0145222	0	0	0.0145222
Otu00745	Beijerinckiaceae	unclassified	0	0.0145222	0	0	0	0.0145222	0	0.0290444
Otu00747	Micrococcaceae	unclassified	0	0	0	0	0.0290444	0	0	0.0145222
Otu00748	unclassified	unclassified	0	0.0145222	0	0	0	0	0	0
Otu00751	Flavobacteriaceae	unclassified	0	0.0145222	0	0	0	0	0.0145222	0
Otu00753	unclassified	unclassified	0	0.0145222	0	0	0	0.0145222	0	0
Otu00754	Sphingobacteriaceae	Nubsella	0	0	0	0	0	0.0145222	0	0.0145222
Otu00755	Cytophagaceae	Dyadobacter	0	0	0	0	0	0	0.0290444	0
Otu00756	Cryomorphaceae	Fluviicola	0	0	0	0	0.0145222	0	0	0
Otu00758	unclassified	unclassified	0	0	0	0	0.0145222	0	0	0
Otu00759	Geminicoccus	unclassified	0	0.0145222	0	0	0	0	0	0
Otu00760	unclassified	unclassified	0	0.0145222	0	0	0	0	0	0
Otu00761	Leuconostocaceae	Leuconostoc	0	0	0	0	0.0290444	0	0	0.0145222
Otu00763	Oxalobacteraceae	unclassified	0	0	0	0.0145222	0	0	0	0.0145222
Otu00764	Comamonadaceae	unclassified	0	0	0	0	0	0.0145222	0.0145222	0
Otu00767	unclassified	unclassified	0	0.0145222	0	0	0	0	0	0
Otu00768	Sinobacteraceae	Steroidobacter	0	0.0145222	0	0	0	0	0	0
Otu00769	Sphaerobacteraceae	Sphaerobacter	0	0	0	0	0	0	0	0.0145222
Otu00770	Intrasporangiaceae	unclassified	0.0145222	0	0	0.0290444	0	0	0	0
Otu00771	Oxalobacteraceae	Noviherbaspirillum	0	0.0145222	0	0	0	0	0	0.0145222
Otu00772	Rhodocyclaceae	unclassified	0	0	0	0	0	0	0	0.0145222
Otu00773	Nocardiaceae	unclassified	0	0	0	0	0.0290444	0	0	0.0145222
Otu00774	Oxalobacteraceae	Naxibacter	0	0	0	0	0	0	0	0.0145222
Otu00775	unclassified	unclassified	0	0.0435667	0	0	0	0	0	0
Otu00776	unclassified	unclassified	0.0435667	0	0	0	0	0	0	0
Otu00777	unclassified	unclassified	0	0.0145222	0	0	0	0	0	0.0290444
Otu00778	unclassified	unclassified	0	0	0	0	0	0.0290444	0	0
Otu00779	unclassified	unclassified	0.0435667	0	0	0	0	0	0	0
Otu00780	unclassified	unclassified	0	0	0	0	0.0145222	0	0	0
Otu00781	unclassified	unclassified	0.0145222	0	0	0	0	0	0	0
Otu00782	Ruminococcaceae	Oscillibacter	0	0.0145222	0	0	0	0	0	0
Otu00783	unclassified	unclassified	0	0	0	0	0.0145222	0	0	0.0145222
Otu00784	Lachnospiraceae	Blautia	0	0.0290444	0	0	0	0	0	0
Otu00787	unclassified	unclassified	0	0	0	0.0145222	0	0	0	0
Otu00788	Paenibacillaceae	unclassified	0	0	0	0	0.0290444	0	0	0
Otu00789	unclassified	unclassified	0.0145222	0	0	0	0	0	0	0
Otu00790	Lachnospiraceae	Blautia	0	0.0145222	0	0	0	0	0	0
Otu00791	unclassified	unclassified	0	0	0	0	0	0	0	0.0145222
Otu00792	Lachnospiraceae	unclassified	0.0290444	0	0	0	0	0	0	0
Otu00794	Nocardioidaceae	unclassified	0	0.0145222	0	0	0	0	0	0.0145222
Otu00795	Sphingomonadaceae	unclassified	0.0145222	0	0	0	0	0	0.0145222	0
Otu00796	Pseudonocardiaceae	Pseudonocardia	0	0	0	0.0145222	0	0	0	0
Otu00799	unclassified	unclassified	0	0.0290444	0	0	0	0	0	0
Otu00801	unclassified	unclassified	0	0	0	0	0	0	0.0145222	0
Otu00803	Sphingomonadaceae	unclassified	0	0	0	0	0	0	0.0145222	0
Otu00804	Listeriaceae	Brochothrix	0	0	0	0.0435667	0	0.0145222	0	0
Otu00806	Nocardioidaceae	unclassified	0	0	0	0	0	0	0.0290444	0
Otu00807	unclassified	unclassified	0	0	0	0	0.0290444	0	0	0
Otu00808	Pseudomonadaceae	Pseudomonas	0	0	0	0.0145222	0	0.0145222	0	0
Otu00809	Enterobacteriaceae	unclassified	0	0	0	0	0	0	0	0.0290444
Otu00811	Sphingomonadaceae	Sphingomonas	0	0	0	0	0	0	0.0145222	0.0145222
Otu00812	Prevotellaceae	unclassified	0	0.0145222	0	0	0	0	0	0
Otu00813	unclassified	unclassified	0.0145222	0	0	0	0	0	0	0
Otu00816	unclassified	unclassified	0	0	0	0	0	0	0.0145222	0.0435667
Otu00817	Sphingobacteriaceae	Sphingobacterium	0	0.0145222	0	0	0	0	0	0
Otu00818	unclassified	unclassified	0	0	0	0	0	0	0	0.0145222
Otu00819	Porphyromonadaceae	Barnesiella	0	0.0145222	0	0	0	0	0	0
Otu00820	unclassified	unclassified	0	0	0	0	0	0	0	0.0290444
Otu00821	unclassified	unclassified	0	0	0	0	0.0145222	0	0	0.0290444
Otu00822	unclassified	unclassified	0	0	0	0	0.0145222	0	0.0145222	0
Otu00823	unclassified	unclassified	0	0.0145222	0	0	0	0	0	0
Otu00824	unclassified	unclassified	0	0	0	0	0.0145222	0	0	0
Otu00825	Enterobacteriaceae	unclassified	0	0	0	0	0.0145222	0.0145222	0	0
Otu00826	unclassified	unclassified	0	0	0	0	0	0	0	0.0290444
Otu00828	unclassified	unclassified	0	0	0	0	0	0	0.0290444	0.0145222
Otu00829	unclassified	unclassified	0	0.0145222	0	0	0	0	0	0
Otu00831	unclassified	unclassified	0.0290444	0.0290444	0	0	0	0	0	0
Otu00832	unclassified	unclassified	0	0	0	0	0.0145222	0	0	0
Otu00833	Prevotellaceae	Prevotella	0	0	0	0	0	0	0.0435667	0
Otu00834	Bacteroidaceae	Bacteroides	0	0.0145222	0	0	0	0	0	0.0145222
Otu00835	Porphyromonadaceae	Parabacteroides	0	0.0290444	0	0	0	0	0	0
Otu00836	Micrococcaceae	Arthrobacter	0	0	0	0	0.0290444	0.0145222	0	0
Otu00837	unclassified	unclassified	0	0	0	0	0.0145222	0	0	0
Otu00838	unclassified	unclassified	0	0	0	0	0	0	0	0.0145222
Otu00839	unclassified	unclassified	0	0	0.0145222	0	0	0	0	0
Otu00840	Erysipelotrichaceae	Erysipelothrix	0.0435667	0	0	0	0	0	0	0
Otu00841	Pseudomonadaceae	Pseudomonas	0	0	0	0	0.0290444	0	0	0
Otu00842	unclassified	unclassified	0	0.0145222	0	0	0	0	0	0
Otu00843	Nocardioidaceae	unclassified	0	0	0	0	0	0	0	0.0145222
Otu00844	Gemmatimonadaceae	Gemmatimonas	0	0.0145222	0	0	0	0	0	0
Otu00845	unclassified	unclassified	0	0	0	0	0.0435667	0	0	0
Otu00846	Coriobacteriaceae	Atopobium	0	0	0	0	0.0145222	0.0145222	0	0
Otu00848	Coriobacteriaceae	unclassified	0	0.0145222	0	0	0.0145222	0	0	0
Otu00849	unclassified	unclassified	0	0	0	0	0.0145222	0	0	0
Otu00850	Coriobacteriaceae	Collinsella	0.0145222	0	0	0	0	0	0	0
Otu00851	Acidimicrobiaceae	Ilumatobacter	0	0.0145222	0	0	0	0	0	0
Otu00852	Pseudomonadaceae	unclassified	0	0.0145222	0	0	0.0145222	0	0	0
Otu00853	Parachlamydiaceae	Neochlamydia	0	0	0	0	0.0435667	0	0	0
Otu00854	unclassified	unclassified	0	0.0290444	0	0	0	0	0	0
Otu00855	unclassified	unclassified	0	0	0	0	0	0	0	0.0435667
Otu00856	Pseudomonadaceae	unclassified	0.0145222	0	0	0	0	0	0	0
Otu00861	Flavobacteriaceae	Epilithonimonas	0	0	0.0145222	0	0	0	0	0
Otu00862	unclassified	unclassified	0	0.0145222	0	0	0	0	0	0
Otu00863	unclassified	unclassified	0	0	0	0	0	0	0	0.0290444
Otu00864	unclassified	unclassified	0	0	0	0.0290444	0	0	0	0
Otu00865	unclassified	unclassified	0	0	0	0	0.0290444	0	0	0
Otu00867	Xanthomonadaceae	Arenimonas	0	0.0290444	0	0	0	0	0	0
Otu00868	Sphingomonadaceae	Sphingobium	0.0145222	0	0	0.0290444	0	0	0	0
Otu00869	Xanthomonadaceae	Rhodanobacter	0	0	0	0	0.0145222	0.0145222	0	0
Otu00870	unclassified	unclassified	0	0	0	0	0	0	0	0.0145222
Otu00872	unclassified	unclassified	0	0	0	0	0.0290444	0	0	0
Otu00873	unclassified	unclassified	0	0	0	0	0.0145222	0	0	0
Otu00875	unclassified	unclassified	0	0	0	0	0	0	0	0.0290444
Otu00877	Planctomycetaceae	Pirellula	0	0	0	0	0.0435667	0	0	0
Otu00878	Caulobacteraceae	Phenylobacterium	0	0	0	0	0.0435667	0	0	0
Otu00879	unclassified	unclassified	0	0.0145222	0	0	0	0	0	0
Otu00880	Planctomycetaceae	unclassified	0	0.0145222	0	0	0	0	0	0
Otu00881	Planctomycetaceae	unclassified	0	0	0	0	0.0145222	0	0	0
Otu00882	unclassified	unclassified	0	0	0	0	0.0290444	0	0	0
Otu00883	Clostridiales_Incertae_Sedis_XVII	Sulfobacillus	0	0	0	0	0.0145222	0	0	0
Otu00885	unclassified	unclassified	0	0	0	0	0	0	0	0.0145222
Otu00886	unclassified	unclassified	0	0	0	0	0	0	0.0145222	0
Otu00887	unclassified	unclassified	0	0.0145222	0	0	0	0	0	0
Otu00888	unclassified	unclassified	0	0.0145222	0	0	0	0	0	0
Otu00889	Enterobacteriaceae	unclassified	0	0	0	0	0	0	0	0.0145222
Otu00890	unclassified	unclassified	0	0.0145222	0	0	0	0	0	0
Otu00891	Alicyclobacillaceae	Alicyclobacillus	0	0	0	0	0.0290444	0	0	0
Otu00892	Comamonadaceae	Schlegelella	0.0290444	0	0	0	0	0	0	0
Otu00896	Burkholderiaceae	unclassified	0.0145222	0	0	0	0	0	0	0
Otu00897	Veillonellaceae	Megamonas	0	0	0	0	0.0145222	0	0	0
Otu00898	Staphylococcaceae	Jeotgalicoccus	0	0	0	0	0.0145222	0	0	0
Otu00899	Oxalobacteraceae	unclassified	0	0	0	0	0	0	0.0145222	0
Otu00902	Oxalobacteraceae	Massilia	0	0	0	0	0	0.0145222	0	0.0145222
Otu00903	unclassified	unclassified	0	0	0	0.0145222	0	0	0	0
Otu00905	Oxalobacteraceae	unclassified	0	0	0	0	0	0	0.0145222	0.0145222
Otu00906	Oxalobacteraceae	unclassified	0	0	0	0	0	0	0	0.0435667
Otu00907	Oxalobacteraceae	unclassified	0	0	0.0145222	0	0	0	0	0
Otu00909	unclassified	unclassified	0	0.0145222	0	0	0	0	0	0
Otu00910	Leptotrichiaceae	Leptotrichia	0	0	0	0	0	0	0	0.0145222
Otu00911	Burkholderiaceae	Burkholderia	0	0	0	0	0.0145222	0	0	0
Otu00912	Xanthomonadaceae	unclassified	0	0.0145222	0	0	0	0	0	0
Otu00913	unclassified	unclassified	0	0	0	0	0	0	0	0.0145222
Otu00915	unclassified	unclassified	0	0	0	0.0145222	0	0	0	0
Otu00916	unclassified	unclassified	0	0.0145222	0	0	0	0	0	0
Otu00917	Enterobacteriaceae	unclassified	0.0145222	0	0	0	0	0	0	0.0290444
Otu00918	Chitinophagaceae	unclassified	0	0.0145222	0	0	0	0	0	0
Otu00919	Enterobacteriaceae	unclassified	0	0	0	0.0290444	0	0	0	0
Otu00920	Chitinophagaceae	unclassified	0	0.0145222	0	0.0145222	0	0	0	0
Otu00921	unclassified	unclassified	0	0	0	0	0.0145222	0	0	0
Otu00922	unclassified	unclassified	0	0	0	0	0.0290444	0	0	0
Otu00923	unclassified	unclassified	0	0.0290444	0	0	0	0	0	0
Otu00924	Bifidobacteriaceae	unclassified	0	0	0	0	0	0	0	0.0290444
Otu00925	Clostridiales_Incertae_Sedis_XI	Tepidimicrobium	0	0	0	0	0	0	0	0.0145222
Otu00927	Chitinophagaceae	unclassified	0	0.0145222	0	0	0	0	0	0
Otu00928	Bifidobacteriaceae	Gardnerella	0	0	0	0	0	0	0.0145222	0
Otu00929	Lachnospiraceae	Catonella	0	0	0	0	0	0	0	0.0145222
Otu00931	Chitinophagaceae	unclassified	0	0.0145222	0	0	0	0	0	0
Otu00933	Sphingobacteriaceae	unclassified	0	0.0145222	0	0	0	0	0	0
Otu00935	unclassified	unclassified	0	0	0	0	0.0145222	0	0	0
Otu00936	Acetobacteraceae	unclassified	0.0290444	0	0	0	0	0	0	0
Otu00937	unclassified	unclassified	0	0	0	0	0	0	0	0.0435667
Otu00938	Clostridiaceae	Proteiniclasticum	0	0	0	0	0	0	0	0.0145222
Otu00939	unclassified	unclassified	0	0	0	0	0	0	0	0.0290444
Otu00941	unclassified	unclassified	0	0.0145222	0	0	0	0	0	0
Otu00942	unclassified	unclassified	0	0	0	0	0	0	0	0.0145222
Otu00943	Beijerinckiaceae	unclassified	0.0145222	0	0	0	0	0	0	0
Otu00944	Xanthobacteraceae	Ancylobacter	0	0	0	0.0290444	0	0	0	0
Otu00945	unclassified	unclassified	0	0	0	0	0	0	0	0.0290444
Otu00946	unclassified	unclassified	0	0	0	0	0	0	0	0.0290444
Otu00947	unclassified	unclassified	0	0.0145222	0	0.0145222	0	0	0	0
Otu00948	unclassified	unclassified	0	0.0145222	0	0	0	0	0	0
Otu00949	unclassified	unclassified	0	0	0	0	0	0	0.0145222	0
Otu00950	unclassified	unclassified	0.0145222	0	0	0	0	0	0	0
Otu00951	Rubrobacteraceae	Rubrobacter	0	0.0145222	0	0	0	0	0	0
Otu00952	unclassified	unclassified	0	0.0145222	0	0	0	0	0	0
Otu00954	unclassified	unclassified	0	0	0	0	0	0	0.0145222	0.0145222
Otu00955	Cytophagaceae	Adhaeribacter	0	0	0	0	0.0290444	0	0	0
Otu00957	unclassified	unclassified	0	0	0	0.0290444	0	0	0	0
Otu00958	Enterobacteriaceae	unclassified	0	0.0145222	0	0	0	0	0	0
Otu00959	Carnobacteriaceae	Alloiococcus	0	0	0	0	0	0.0145222	0.0145222	0
Otu00960	Enterobacteriaceae	unclassified	0	0	0	0	0	0	0.0290444	0
Otu00961	unclassified	unclassified	0	0.0145222	0	0	0	0	0	0
Otu00962	Leuconostocaceae	Fructobacillus	0	0	0	0	0	0	0.0290444	0
Otu00964	Propionibacteriaceae	Propionibacterium	0	0	0	0.0145222	0	0	0	0.0145222
Otu00965	Enterobacteriaceae	unclassified	0	0.0145222	0	0	0	0	0	0
Otu00967	unclassified	unclassified	0	0.0290444	0	0	0	0	0	0
Otu00968	Enterobacteriaceae	unclassified	0	0	0	0	0	0	0.0145222	0
Otu00969	unclassified	unclassified	0	0	0	0	0	0	0	0.0145222
Otu00970	unclassified	unclassified	0	0	0	0	0	0	0	0.0145222
Otu00971	unclassified	unclassified	0	0	0	0	0.0145222	0	0	0
Otu00972	Propionibacteriaceae	unclassified	0	0	0	0	0	0	0	0.0145222
Otu00973	Alicyclobacillaceae	Alicyclobacillus	0	0	0	0	0.0435667	0	0	0
Otu00975	Enterobacteriaceae	Buchnera	0	0	0	0.0145222	0	0	0	0
Otu00976	Enterobacteriaceae	unclassified	0	0	0	0	0	0	0	0.0435667
Otu00979	Enterobacteriaceae	unclassified	0	0.0290444	0	0	0	0	0	0
Otu00980	unclassified	unclassified	0	0	0	0.0145222	0	0	0	0
Otu00981	unclassified	unclassified	0	0	0	0	0.0290444	0	0	0
Otu00982	Dietziaceae	Dietzia	0	0	0	0	0	0	0	0.0290444
Otu00984	Enterobacteriaceae	unclassified	0	0	0	0	0	0	0.0145222	0
Otu00985	Actinomycetaceae	Mobiluncus	0	0.0290444	0	0	0	0	0	0
Otu00986	Nocardioidaceae	unclassified	0	0	0	0	0	0	0	0.0290444
Otu00988	Nakamurellaceae	Nakamurella	0	0.0145222	0	0	0	0	0	0
Otu00989	Enterobacteriaceae	unclassified	0	0	0	0	0	0	0.0145222	0
Otu00990	Nocardioidaceae	unclassified	0	0.0145222	0	0	0	0	0	0
Otu00993	unclassified	unclassified	0	0	0	0.0145222	0	0	0	0
Otu00996	Enterobacteriaceae	unclassified	0	0.0145222	0	0	0	0	0	0
Otu00998	Enterobacteriaceae	unclassified	0	0.0145222	0	0	0	0	0	0
Otu00999	unclassified	unclassified	0	0.0145222	0	0	0	0	0	0
Otu01000	Microbacteriaceae	unclassified	0	0	0	0	0	0	0	0.0145222
Otu01003	Nocardioidaceae	Nocardioides	0	0.0290444	0	0	0	0	0	0.0145222
Otu01005	unclassified	unclassified	0	0.0290444	0	0	0	0	0	0
Otu01006	unclassified	unclassified	0	0	0	0	0	0	0	0.0145222
Otu01007	unclassified	unclassified	0	0	0	0	0.0290444	0	0	0
Otu01008	unclassified	unclassified	0	0	0	0	0	0	0	0.0290444
Otu01011	Enterobacteriaceae	unclassified	0	0.0290444	0	0	0	0	0	0
Otu01012	Enterobacteriaceae	unclassified	0	0.0145222	0	0	0	0	0	0
Otu01014	Staphylococcaceae	Salinicoccus	0.0145222	0	0	0	0	0	0	0
Otu01015	Bacillaceae	Bacillus	0	0.0145222	0	0	0	0	0	0
Otu01017	Enterobacteriaceae	unclassified	0	0	0	0	0	0	0.0145222	0
Otu01018	Enterobacteriaceae	unclassified	0	0	0	0	0	0	0	0.0435667
Otu01019	Enterobacteriaceae	unclassified	0.0145222	0	0	0	0	0	0	0
Otu01021	Enterobacteriaceae	unclassified	0	0	0	0	0	0	0.0145222	0
Otu01024	Caulobacteraceae	Asticcacaulis	0	0	0	0	0	0.0145222	0	0.0145222
Otu01026	unclassified	unclassified	0	0	0	0	0	0	0	0.0145222
Otu01029	unclassified	unclassified	0	0	0	0	0	0	0.0290444	0
Otu01031	unclassified	unclassified	0	0	0	0	0	0	0	0.0145222
Otu01033	unclassified	unclassified	0	0	0	0	0.0145222	0	0.0145222	0
Otu01034	unclassified	unclassified	0	0	0.0145222	0	0	0	0	0
Otu01035	Peptococcaceae	Peptococcus	0	0.0145222	0	0	0	0	0	0
Otu01036	Flavobacteriaceae	Flavobacterium	0	0	0	0.0145222	0	0	0	0
Otu01037	Ruminococcaceae	Saccharofermentans	0	0.0145222	0	0	0	0	0	0
Otu01038	unclassified	unclassified	0	0.0145222	0	0	0	0	0	0
Otu01039	Gaiellaceae	Gaiella	0	0.0145222	0	0	0	0	0	0
Otu01040	Gaiellaceae	Gaiella	0	0.0145222	0	0	0	0	0	0
Otu01041	Ruminococcaceae	Clostridium_III	0	0	0	0	0.0145222	0	0	0
Otu01042	Clostridiales_Incertae_Sedis_XVII	Sulfobacillus	0	0	0	0	0.0145222	0	0	0
Otu01045	Xanthomonadaceae	Stenotrophomonas	0	0	0	0	0	0	0.0290444	0
Otu01046	Xanthomonadaceae	Lysobacter	0	0	0	0	0	0	0.0290444	0
Otu01047	Xanthomonadaceae	Pseudoxanthomonas	0	0	0	0.0435667	0	0	0	0
Otu01049	Alcaligenaceae	Advenella	0	0	0	0.0145222	0	0	0	0
Otu01050	Comamonadaceae	Delftia	0	0	0	0.0145222	0	0	0.0145222	0.0145222
Otu01051	Comamonadaceae	Delftia	0	0	0	0	0	0	0	0.0145222
Otu01052	unclassified	unclassified	0	0	0	0	0	0	0	0.0145222
Otu01054	Lachnospiraceae	unclassified	0	0.0145222	0	0	0	0	0	0
Otu01055	Clostridiales_Incertae_Sedis_XI	Peptoniphilus	0	0.0145222	0	0	0	0	0	0
Otu01057	Peptostreptococcaceae	Sporacetigenium	0	0.0145222	0	0	0	0	0	0
Otu01058	unclassified	unclassified	0.0145222	0	0	0.0145222	0	0	0	0
Otu01061	Lachnospiraceae	unclassified	0	0	0	0.0290444	0	0	0	0
Otu01062	Ruminococcaceae	Anaerotruncus	0	0.0145222	0	0	0	0	0	0
Otu01064	Acetobacteraceae	Acidisoma	0.0145222	0	0	0	0	0	0	0
Otu01067	unclassified	unclassified	0	0.0145222	0	0	0	0	0	0
Otu01068	Ruminococcaceae	unclassified	0	0.0145222	0	0	0	0	0	0
Otu01069	unclassified	unclassified	0	0.0145222	0	0	0	0	0	0
Otu01070	Acetobacteraceae	Craurococcus	0	0.0145222	0	0	0	0	0	0
Otu01071	Rhodospirillaceae	unclassified	0	0.0290444	0	0	0	0	0	0
Otu01074	unclassified	unclassified	0	0	0	0	0	0	0.0145222	0
Otu01075	Clostridiaceae	Clostridium_sensu_stricto	0	0	0	0	0.0145222	0	0	0
Otu01077	unclassified	unclassified	0	0.0145222	0	0	0	0	0	0.0290444
Otu01079	unclassified	unclassified	0	0	0	0	0	0	0.0145222	0
Otu01082	Planctomycetaceae	Gemmata	0	0.0145222	0	0	0	0	0	0
Otu01084	Sphingobacteriaceae	Olivibacter	0.0145222	0	0	0	0	0	0	0
Otu01085	Planctomycetaceae	unclassified	0	0	0	0	0	0	0	0.0145222
Otu01086	Sphingomonadaceae	unclassified	0.0290444	0	0	0	0	0	0	0
Otu01087	unclassified	unclassified	0	0.0145222	0	0	0	0	0	0
Otu01089	Sphingomonadaceae	Sphingosinicella	0	0.0145222	0	0	0	0	0	0
Otu01090	Chitinophagaceae	Flavitalea	0.0145222	0	0	0	0	0	0	0
Otu01094	Beijerinckiaceae	unclassified	0	0	0	0.0145222	0	0	0	0
Otu01095	unclassified	unclassified	0	0.0145222	0	0.0145222	0	0	0	0
Otu01097	Cystobacteraceae	Anaeromyxobacter	0	0	0	0	0	0	0.0145222	0
Otu01099	unclassified	unclassified	0	0	0	0.0290444	0	0	0	0
Otu01100	unclassified	unclassified	0	0	0	0.0145222	0	0	0	0
Otu01101	Cystobacteraceae	Anaeromyxobacter	0	0	0	0	0	0	0.0145222	0
Otu01102	Sphingobacteriaceae	unclassified	0	0	0	0.0145222	0	0	0	0
Otu01103	unclassified	unclassified	0	0.0145222	0	0.0145222	0	0	0	0
Otu01104	Nannocystaceae	Nannocystis	0	0.0145222	0	0	0	0	0	0
Otu01105	unclassified	unclassified	0	0	0	0	0.0145222	0	0	0
Otu01108	Oxalobacteraceae	Naxibacter	0	0	0	0	0	0	0	0.0145222
Otu01109	Oxalobacteraceae	unclassified	0	0.0145222	0	0	0	0	0	0
Otu01111	Sphingobacteriaceae	Mucilaginibacter	0	0.0290444	0	0	0	0	0	0
Otu01113	Comamonadaceae	Delftia	0	0	0	0	0	0	0	0.0145222
Otu01114	Sphingobacteriaceae	unclassified	0	0.0435667	0	0	0	0	0	0
Otu01115	Oxalobacteraceae	Naxibacter	0	0	0	0.0145222	0	0	0	0
Otu01116	unclassified	unclassified	0	0.0145222	0	0	0	0	0	0
Otu01117	Veillonellaceae	Allisonella	0	0.0145222	0	0	0	0	0	0
Otu01118	Leptotrichiaceae	Streptobacillus	0	0	0	0	0.0145222	0	0	0
Otu01119	Leptotrichiaceae	Leptotrichia	0.0145222	0	0	0	0	0	0	0
Otu01124	unclassified	unclassified	0	0.0145222	0	0.0145222	0	0	0	0
Otu01125	Sphingomonadaceae	unclassified	0	0	0	0	0	0	0.0145222	0.0145222
Otu01126	unclassified	unclassified	0.0145222	0.0145222	0	0	0	0	0	0
Otu01127	unclassified	unclassified	0	0.0145222	0	0	0	0	0	0
Otu01131	Planctomycetaceae	unclassified	0	0	0	0	0.0435667	0	0	0
Otu01134	unclassified	unclassified	0	0	0	0	0	0	0	0.0290444
Otu01136	unclassified	unclassified	0	0	0	0	0	0.0145222	0	0
Otu01137	unclassified	unclassified	0	0	0	0	0	0	0.0145222	0.0145222
Otu01138	unclassified	unclassified	0	0	0	0	0	0	0.0145222	0.0290444
Otu01139	unclassified	unclassified	0	0	0	0	0.0145222	0	0	0
Otu01140	unclassified	unclassified	0	0	0	0	0	0	0.0290444	0
Otu01141	unclassified	unclassified	0	0	0	0	0	0	0.0145222	0
Otu01143	Gemmatimonadaceae	Gemmatimonas	0	0	0	0	0.0145222	0	0	0
Otu01144	unclassified	unclassified	0	0	0	0	0	0.0145222	0	0
Otu01145	unclassified	unclassified	0	0	0	0	0	0	0	0.0145222
Otu01147	Pseudomonadaceae	unclassified	0	0	0	0	0	0	0	0.0145222
Otu01149	Flavobacteriaceae	Flavobacterium	0	0	0	0	0.0290444	0	0	0
Otu01150	Moraxellaceae	unclassified	0.0145222	0	0	0	0	0	0.0145222	0
Otu01155	Pseudomonadaceae	Pseudomonas	0	0	0.0145222	0	0	0	0	0
Otu01156	Anaerolineaceae	unclassified	0	0.0145222	0	0	0	0	0	0
Otu01157	Pseudomonadaceae	unclassified	0	0	0	0	0	0	0.0145222	0
Otu01158	Patulibacteraceae	Patulibacter	0	0	0	0.0290444	0	0	0	0
Otu01159	Pseudomonadaceae	unclassified	0	0	0	0.0145222	0	0	0	0
Otu01160	unclassified	unclassified	0	0.0145222	0	0	0	0	0	0
Otu01161	Pseudomonadaceae	unclassified	0	0	0	0	0	0	0	0.0145222
Otu01162	unclassified	unclassified	0	0.0145222	0	0	0	0	0	0
Otu01163	unclassified	unclassified	0	0	0	0	0	0	0	0.0145222
Otu01164	unclassified	unclassified	0	0	0	0.0145222	0	0	0	0
Otu01165	unclassified	unclassified	0	0.0290444	0	0	0	0	0	0
Otu01166	Cardiobacteriaceae	Cardiobacterium	0.0145222	0	0	0	0	0	0	0
Otu01167	Rhizomicrobium	unclassified	0	0	0	0	0	0.0290444	0	0
Otu01168	unclassified	unclassified	0	0	0	0	0	0	0	0.0145222
Otu01169	unclassified	unclassified	0	0.0145222	0	0	0	0	0	0
Otu01171	Rhodocyclaceae	unclassified	0	0	0	0	0.0145222	0	0	0
Otu01173	Rhodocyclaceae	Methyloversatilis	0	0	0	0.0145222	0	0	0	0
Otu01174	unclassified	unclassified	0	0	0	0	0	0	0.0145222	0
Otu01175	unclassified	unclassified	0	0	0	0	0	0	0	0.0145222
Otu01176	unclassified	unclassified	0.0145222	0	0	0	0	0	0.0145222	0
Otu01178	unclassified	unclassified	0	0.0145222	0	0	0	0	0	0
Otu01182	unclassified	unclassified	0	0	0	0.0290444	0	0	0	0
Otu01183	unclassified	unclassified	0	0	0	0	0.0145222	0	0	0
Otu01184	unclassified	unclassified	0	0.0145222	0	0	0	0	0	0
Otu01187	unclassified	unclassified	0.0145222	0	0	0	0	0	0	0
Otu01188	unclassified	unclassified	0	0.0290444	0	0	0	0	0	0
Otu01190	unclassified	unclassified	0	0	0	0	0	0	0	0.0145222
Otu01191	unclassified	unclassified	0	0.0145222	0	0	0	0	0	0
Otu01193	Coriobacteriaceae	Enterorhabdus	0.0290444	0	0	0	0	0	0	0
Otu01194	unclassified	unclassified	0.0145222	0	0	0	0	0	0	0
Otu01195	Coriobacteriaceae	Collinsella	0	0	0	0	0	0	0	0.0290444
Otu01196	Porphyromonadaceae	Parabacteroides	0	0.0145222	0	0	0	0	0	0
Otu01198	unclassified	unclassified	0	0	0.0145222	0	0	0	0	0
Otu01203	Cytophagaceae	Spirosoma	0	0	0	0.0290444	0	0	0	0.0145222
Otu01204	unclassified	unclassified	0	0.0290444	0	0	0	0	0	0
Otu01205	Cytophagaceae	Adhaeribacter	0	0.0145222	0	0	0	0	0	0
Otu01206	unclassified	unclassified	0	0	0	0.0145222	0	0	0	0
Otu01209	unclassified	unclassified	0	0	0	0	0	0	0.0145222	0
Otu01213	unclassified	unclassified	0	0	0	0	0	0	0	0.0145222
Otu01214	unclassified	unclassified	0	0	0.0145222	0	0	0	0	0
Otu01215	unclassified	unclassified	0	0	0	0	0.0145222	0	0	0
Otu01216	unclassified	unclassified	0	0	0	0	0.0290444	0	0	0
Otu01217	Acetobacteraceae	unclassified	0	0	0	0.0290444	0	0	0	0
Otu01218	Ruminococcaceae	unclassified	0	0.0145222	0	0	0	0	0	0
Otu01219	Peptococcaceae	Desulfosporosinus	0	0	0	0	0.0145222	0.0145222	0	0
Otu01222	Ruminococcaceae	unclassified	0	0.0145222	0	0	0	0	0	0
Otu01223	Flavobacteriaceae	Flavobacterium	0	0	0	0	0	0	0.0290444	0
Otu01224	unclassified	unclassified	0	0.0145222	0	0	0	0	0	0
Otu01227	unclassified	unclassified	0	0.0145222	0	0	0	0	0	0
Otu01230	unclassified	unclassified	0	0.0145222	0	0	0	0	0	0
Otu01231	unclassified	unclassified	0	0	0	0	0	0	0	0.0145222
Otu01232	unclassified	unclassified	0	0	0	0	0.0145222	0	0	0
Otu01233	unclassified	unclassified	0	0.0145222	0	0	0	0	0	0
Otu01234	unclassified	unclassified	0	0	0	0.0145222	0	0	0	0
Otu01236	unclassified	unclassified	0	0.0145222	0	0	0	0	0	0
Otu01238	unclassified	unclassified	0.0145222	0	0	0	0	0	0	0
